# Supplementary material for: Endo-lysosomal Aβ concentration and pH trigger formation of Aβ oligomers that potently induce Tau missorting
Source: Nat Commun. 2021 Jul 30;12:4634. doi: 10.1038/s41467-021-24900-4 (PMC8324842; doi:10.1038/s41467-021-24900-4)
Supplement: Supplementary file 4 — Source Data [file 41467_2021_24900_MOESM4_ESM.xlsx]

## Sheet: Fig. 1b
Time (h)	5	5	5	3	3	1.8	1.8	1.8	1.08	1.08	1.08	0.65	0.65	0.65
0	217	228	230	216	210	203	208	203	197	199	204	192	199	201
0.01667	240	254	260	211	215	207	212	212	193	203	209	188	199	206
0.03333	252	270	291	221	215	205	222	212	199	200	208	195	207	196
0.05	282	291	311	224	227	218	225	221	188	205	207	200	198	201
0.06667	297	321	346	239	230	214	228	209	189	200	208	192	202	202
0.08333	327	353	377	246	243	209	231	224	198	207	199	192	203	200
0.1	347	374	406	251	249	210	237	215	197	200	200	200	194	195
0.11667	380	403	439	253	254	216	236	221	198	205	204	186	196	195
0.13333	397	442	468	256	264	210	233	219	196	203	201	201	196	187
0.15	431	474	515	271	267	223	236	226	200	200	201	194	197	195
0.16667	460	498	549	276	287	216	237	219	196	208	208	186	190	199
0.18333	476	539	571	288	288	225	247	234	196	210	205	182	200	194
0.2	510	562	601	284	294	229	244	232	189	205	197	191	201	192
0.21667	539	585	638	296	302	230	248	239	200	203	217	192	191	192
0.23333	566	625	687	310	304	227	255	239	200	200	203	188	201	196
0.25	585	650	726	324	319	237	259	241	201	209	207	193	191	193
0.26667	622	675	749	323	330	242	258	249	197	215	208	191	201	199
0.28333	647	704	779	337	324	244	271	248	201	214	208	187	193	194
0.3	659	743	812	334	347	243	268	243	204	207	217	189	196	206
0.31667	695	756	837	353	349	251	262	252	197	214	223	194	205	195
0.33333	723	803	875	366	359	244	286	265	202	210	216	198	199	202
0.35	735	835	920	380	356	254	279	262	202	216	219	189	200	201
0.36667	763	858	934	371	378	255	283	266	208	216	213	191	200	195
0.38333	793	877	952	389	386	263	285	259	209	213	214	187	197	197
0.4	804	913	976	382	398	261	290	267	205	217	218	187	205	199
0.41667	829	937	1016	397	397	265	293	267	214	221	217	189	204	188
0.43333	854	968	1040	402	401	268	295	274	215	220	215	190	207	198
0.45	892	991	1078	426	407	276	302	274	215	216	216	199	205	190
0.46667	915	1013	1111	422	421	264	299	276	213	219	217	197	212	206
0.48333	928	1043	1128	430	434	266	311	283	221	220	221	193	206	207
0.5	949	1072	1145	436	438	274	314	282	208	225	226	198	205	200
0.51667	967	1082	1178	446	447	283	313	284	211	226	228	198	207	200
0.53333	989	1107	1215	454	464	280	324	286	221	235	226	189	207	200
0.55	1002	1146	1212	461	464	290	326	292	218	232	232	201	210	198
0.56667	1030	1171	1254	469	479	290	327	298	222	227	233	194	211	199
0.58333	1055	1195	1274	477	475	282	318	298	224	238	231	194	200	203
0.63361	1149	1281	1366	503	505	311	344	318	235	242	236	201	216	212
0.65028	1160	1300	1378	518	524	303	347	311	233	237	241	211	216	204
0.66694	1149	1308	1388	518	507	306	341	308	240	241	247	201	216	212
0.68361	1167	1317	1398	507	515	310	342	324	231	239	245	206	220	214
0.70028	1173	1315	1413	527	521	304	347	314	237	239	250	206	214	202
0.71694	1192	1321	1416	525	526	312	363	319	235	244	249	206	221	211
0.73361	1193	1331	1418	530	532	310	353	314	234	237	241	204	215	213
0.75028	1190	1354	1447	532	517	311	360	310	240	245	231	203	218	212
0.76694	1222	1371	1438	536	540	306	349	322	246	240	245	212	221	211
0.78361	1236	1378	1475	549	541	314	356	322	237	249	245	204	220	217
0.80028	1222	1412	1484	546	540	316	353	316	245	243	241	208	216	207
0.81694	1247	1393	1500	547	551	315	350	319	252	247	247	209	222	214
0.83361	1268	1418	1511	547	564	317	356	328	241	247	257	214	222	210
0.85028	1263	1433	1533	560	570	321	374	327	240	252	251	206	218	206
0.86694	1281	1436	1553	565	562	320	357	325	253	251	253	204	221	209
0.88361	1307	1465	1553	576	571	327	369	334	247	244	248	214	225	210
0.90028	1331	1477	1560	569	579	328	366	334	243	252	252	209	217	212
0.91694	1345	1506	1587	578	584	323	366	334	250	248	250	200	224	212
0.93361	1341	1512	1580	589	580	322	365	332	239	250	256	197	229	216
0.95028	1339	1525	1589	594	587	329	378	332	252	253	253	208	219	213
0.96694	1374	1534	1625	605	603	326	378	344	253	251	253	209	228	213
0.98361	1382	1559	1624	600	595	333	373	346	243	246	247	208	227	214
1.00028	1366	1566	1653	616	597	347	377	341	248	253	258	211	221	212
1.01694	1404	1585	1666	614	616	341	379	339	257	254	253	210	226	213
1.03361	1420	1592	1679	627	605	344	389	338	248	249	252	201	227	213
1.05028	1423	1613	1685	626	633	347	394	347	249	258	258	203	228	209
1.06694	1425	1629	1712	623	634	352	391	344	249	261	257	202	233	222
1.08361	1451	1624	1720	646	633	353	378	350	254	259	259	205	226	212
1.10028	1450	1661	1736	649	640	339	394	347	252	265	255	199	231	207
1.11694	1460	1647	1740	644	634	350	399	351	246	265	259	212	228	210
1.13361	1490	1686	1770	642	664	345	403	359	251	261	262	218	227	214
1.15028	1501	1692	1759	660	657	348	398	354	256	257	260	206	232	213
1.16694	1518	1684	1774	666	658	351	397	359	265	270	267	207	231	210
1.18361	1522	1714	1797	667	678	356	399	353	248	262	261	209	227	219
1.20028	1524	1726	1784	668	670	359	409	366	252	261	257	217	233	214
1.21694	1558	1741	1819	684	671	358	405	355	256	266	266	212	229	210
1.23361	1554	1737	1817	674	679	355	416	364	251	265	259	215	233	209
1.25028	1571	1763	1819	679	709	364	410	361	261	271	264	216	228	212
1.26694	1567	1781	1831	693	697	363	416	369	258	269	263	209	229	217
1.28361	1593	1788	1864	685	706	367	416	371	269	272	269	207	232	215
1.30028	1586	1797	1882	696	715	360	409	372	265	270	268	212	239	217
1.31694	1606	1802	1867	696	694	364	418	367	256	268	275	215	231	217
1.33361	1603	1812	1887	709	713	365	426	368	264	273	259	217	239	211
1.35028	1618	1833	1910	721	721	367	426	372	272	272	270	209	239	217
1.36694	1645	1839	1910	714	716	367	430	375	258	277	266	210	237	213
1.38361	1633	1862	1911	716	727	367	417	382	262	276	263	219	243	226
1.40028	1653	1851	1914	719	746	368	437	372	268	275	270	213	237	218
1.41694	1668	1866	1939	724	750	372	425	381	255	275	274	215	241	216
1.43361	1666	1893	1937	747	746	376	428	375	266	270	264	211	237	221
1.45028	1683	1877	1939	743	740	375	435	384	279	276	275	221	241	215
1.46694	1675	1885	1938	755	746	374	442	380	258	281	273	218	234	225
1.48361	1681	1888	1967	742	761	378	429	380	269	277	276	208	244	215
1.50028	1689	1918	1976	746	756	382	439	398	271	278	271	215	234	225
1.51694	1724	1928	1992	757	761	382	446	389	270	284	274	220	241	219
1.53361	1716	1928	1993	760	769	385	447	390	273	283	276	221	243	219
1.55028	1730	1939	2011	762	770	386	449	384	274	278	278	217	245	227
1.56694	1734	1943	2003	772	769	384	450	390	262	280	275	218	244	223
1.58361	1735	1941	2009	779	783	389	456	393	262	287	277	216	243	229
1.60028	1741	1984	2024	783	779	394	443	395	270	281	276	219	241	228
1.61694	1758	1969	2030	799	787	390	444	394	274	288	281	229	242	224
1.63361	1748	1969	2050	797	784	391	447	400	273	280	277	231	244	230
1.65028	1763	1992	2076	803	792	385	455	401	280	284	266	227	243	224
1.66694	1775	1975	2044	814	793	405	450	397	273	281	279	218	248	224
1.68361	1804	1985	2084	802	801	394	448	385	280	284	275	218	242	229
1.70028	1777	1994	2077	814	801	408	447	408	280	281	285	224	241	232
1.71694	1779	2021	2087	827	812	402	459	400	282	285	283	225	240	225
1.73361	1809	2021	2087	827	822	396	461	401	278	282	283	215	248	229
1.75028	1801	2039	2102	830	821	397	454	414	270	282	278	218	248	225
1.76694	1812	2036	2121	834	826	405	462	403	267	284	285	222	245	229
1.78361	1815	2072	2127	843	821	402	455	403	282	286	285	224	244	222
1.80028	1811	2040	2121	861	826	405	464	418	281	286	285	222	241	230
1.81694	1836	2078	2120	881	828	408	468	411	275	285	284	225	242	232
1.83361	1840	2075	2116	874	832	408	466	411	282	284	281	222	237	221
1.85028	1843	2064	2119	885	834	422	467	409	274	291	284	223	240	227
1.86694	1877	2079	2136	902	844	423	473	412	277	287	293	226	246	229
1.88361	1840	2089	2122	896	859	414	478	404	281	290	283	222	243	226
1.90028	1863	2106	2168	928	844	410	481	423	286	289	287	228	252	225
1.91694	1869	2114	2168	927	839	428	473	417	280	292	289	227	246	224
1.93361	1872	2102	2165	929	850	419	480	426	275	287	282	228	248	234
1.95028	1891	2122	2171	935	858	427	472	420	287	296	287	228	243	231
1.96694	1882	2116	2176	948	860	419	484	424	282	294	286	221	256	235
1.98361	1866	2105	2194	964	860	416	479	424	281	291	286	219	247	225
2.00028	1894	2121	2202	974	864	425	480	424	282	294	288	225	247	218
2.01694	1909	2139	2204	991	877	415	479	418	277	296	292	224	246	228
2.03361	1889	2129	2192	995	877	417	485	430	277	298	294	221	248	239
2.05028	1914	2147	2224	1008	882	431	489	422	278	301	284	223	249	230
2.06694	1921	2140	2213	1016	891	424	484	416	286	295	281	223	256	231
2.08361	1921	2152	2223	1030	879	432	478	428	285	294	291	227	253	230
2.10028	1948	2165	2230	1038	896	428	484	432	288	292	292	228	246	234
2.11694	1928	2169	2255	1041	892	436	496	426	287	301	287	234	244	235
2.13361	1935	2184	2235	1065	880	433	485	438	286	300	287	227	246	232
2.15028	1948	2200	2241	1080	896	434	492	440	289	299	296	225	251	230
2.16694	1945	2206	2229	1087	903	432	495	437	294	299	293	229	247	241
2.18361	1936	2168	2257	1093	902	433	498	443	290	298	292	221	252	232
2.20028	1961	2197	2264	1105	909	429	497	442	292	297	292	235	260	224
2.21694	1966	2207	2244	1131	901	429	494	432	288	296	290	226	260	228
2.23361	1980	2201	2279	1125	925	431	495	430	283	299	292	231	244	234
2.25028	1976	2209	2288	1143	917	434	492	444	292	309	296	232	255	234
2.26694	1961	2230	2295	1145	919	443	499	437	296	300	296	232	250	232
2.28361	1972	2206	2270	1161	912	439	496	434	289	301	295	227	251	236
2.30028	1968	2232	2284	1170	931	447	499	441	293	293	298	232	254	231
2.31694	1976	2238	2285	1171	927	436	501	443	298	305	301	227	252	237
2.33361	1972	2235	2289	1199	935	449	511	451	290	307	295	231	248	229
2.35028	1996	2251	2303	1186	946	441	502	437	296	300	302	225	251	233
2.36694	2020	2224	2316	1188	936	448	507	444	293	311	297	228	256	227
2.38361	2014	2249	2303	1224	930	447	510	439	292	306	289	235	255	231
2.40028	2010	2261	2308	1221	953	447	520	443	298	299	296	228	254	235
2.41694	2015	2263	2305	1248	944	444	500	439	303	304	304	233	254	233
2.43361	2007	2251	2316	1260	945	453	508	435	293	304	301	232	255	237
2.45028	2024	2256	2324	1250	952	447	516	453	293	297	304	230	260	231
2.46694	2029	2261	2307	1274	958	459	507	451	292	307	305	231	257	237
2.48361	2034	2271	2341	1284	948	443	511	455	293	304	306	232	256	226
2.50028	2040	2280	2332	1286	955	441	517	444	292	312	302	229	258	239
2.51694	2042	2252	2343	1296	959	447	517	448	295	313	300	237	263	233
2.53361	2071	2288	2340	1300	976	448	501	460	292	301	305	232	259	236
2.55028	2022	2277	2334	1329	985	459	521	445	286	312	302	236	250	238
2.56694	2051	2292	2339	1318	977	455	513	452	296	313	297	225	256	225
2.58361	2043	2292	2344	1344	979	454	515	447	300	304	305	237	257	233
2.60028	2067	2305	2353	1336	987	455	525	460	297	304	310	228	260	236
2.61694	2054	2307	2359	1340	990	454	521	454	293	316	294	228	263	233
2.63361	2059	2308	2368	1375	983	446	521	448	302	320	303	228	255	233
2.65028	2058	2305	2368	1376	995	448	523	455	301	312	307	225	256	237
2.66694	2046	2331	2359	1390	1012	465	518	455	300	311	309	227	259	240
2.68361	2069	2320	2371	1419	996	456	524	458	292	310	301	234	259	230
2.70028	2081	2331	2356	1401	1006	454	528	447	295	313	310	243	261	240
2.71694	2096	2319	2384	1421	1016	457	531	460	292	311	310	233	259	236
2.73361	2082	2315	2396	1413	1011	463	528	462	296	310	300	232	262	246
2.75028	2104	2334	2395	1426	1028	455	512	464	307	301	307	234	261	240
2.76694	2081	2346	2394	1422	1044	458	527	465	298	308	300	235	254	241
2.78361	2102	2354	2395	1459	1039	469	538	464	304	304	302	239	258	236
2.80028	2110	2342	2404	1464	1043	462	530	463	305	310	307	246	262	236
2.81694	2083	2327	2403	1480	1049	461	541	474	292	307	313	231	263	239
2.83361	2099	2343	2403	1465	1048	464	541	468	297	311	310	233	256	239
2.85028	2116	2373	2399	1496	1070	464	536	470	305	318	308	238	260	231
2.86694	2111	2362	2425	1492	1077	462	539	465	297	314	304	228	272	237
2.88361	2122	2376	2384	1533	1094	467	541	466	304	304	304	238	269	237
2.90028	2130	2356	2455	1552	1083	473	534	466	307	309	309	236	270	243
2.91694	2128	2367	2424	1545	1081	469	532	472	305	319	301	232	263	241
2.93361	2118	2373	2412	1544	1098	472	531	467	302	319	307	244	263	236
2.95028	2122	2383	2425	1553	1102	476	540	455	300	313	310	243	255	239
2.96694	2127	2369	2412	1581	1123	472	546	478	304	320	308	241	256	248
2.98361	2145	2379	2437	1579	1143	469	537	472	301	319	311	243	261	239
3.00028	2123	2361	2449	1571	1131	469	541	473	301	316	306	240	269	236
3.01694	2154	2397	2452	1619	1152	472	540	471	306	316	317	238	263	238
3.03361	2156	2395	2448	1616	1164	472	550	471	302	315	314	239	263	246
3.05028	2137	2398	2438	1651	1181	471	551	487	301	308	306	233	263	235
3.06694	2153	2412	2468	1640	1183	473	551	479	303	317	312	238	263	236
3.08361	2136	2396	2443	1683	1189	480	552	468	308	321	314	249	263	245
3.10028	2175	2393	2453	1690	1193	482	553	479	301	321	313	245	268	241
3.11694	2152	2415	2453	1712	1201	473	549	483	307	317	314	237	272	247
3.13361	2159	2402	2451	1759	1209	470	548	474	309	318	309	240	259	246
3.15028	2157	2403	2460	1754	1223	471	559	478	305	317	311	236	262	247
3.16694	2175	2437	2432	1780	1231	473	558	478	306	312	316	239	264	236
3.18361	2157	2431	2481	1784	1244	482	561	470	305	318	319	238	271	242
3.20028	2152	2417	2460	1834	1254	479	578	480	305	315	310	244	260	244
3.21694	2167	2425	2476	1858	1267	482	574	474	304	314	308	237	269	241
3.23361	2190	2426	2483	1867	1273	478	569	479	304	312	319	239	261	247
3.25028	2195	2433	2475	1927	1288	490	562	478	308	327	312	232	260	243
3.26694	2160	2438	2494	1945	1273	485	574	493	306	319	316	241	262	245
3.28361	2176	2421	2477	1980	1280	481	588	484	309	328	316	248	262	243
3.30028	2195	2444	2514	2067	1304	473	583	479	306	314	316	237	265	243
3.31694	2200	2440	2498	2079	1313	482	593	483	302	315	324	247	272	242
3.33361	2193	2433	2496	2161	1316	479	591	497	311	324	324	239	263	246
3.35028	2201	2443	2491	2198	1341	483	600	483	310	324	316	242	267	246
3.36694	2207	2450	2503	2251	1338	487	598	493	308	315	314	243	272	244
3.38361	2184	2447	2485	2312	1353	489	598	486	307	321	316	243	270	245
3.40028	2164	2453	2506	2360	1362	485	599	485	308	325	314	238	267	249
3.41694	2202	2474	2516	2401	1369	495	618	487	304	325	317	243	270	247
3.43361	2169	2445	2513	2428	1373	494	602	497	313	324	319	244	262	246
3.45028	2224	2447	2520	2505	1401	493	621	498	308	321	314	241	269	248
3.46694	2241	2476	2493	2536	1410	495	621	497	310	325	308	237	266	244
3.48361	2222	2452	2526	2583	1395	491	624	487	303	329	324	245	276	235
3.50028	2218	2467	2512	2627	1408	495	644	503	309	327	315	240	258	242
3.51694	2213	2463	2525	2658	1410	505	640	498	316	326	309	243	271	244
3.53361	2216	2457	2533	2715	1425	508	638	499	313	333	315	243	269	248
3.55028	2241	2465	2503	2779	1441	507	659	504	307	320	319	251	271	253
3.56694	2220	2497	2538	2816	1457	493	651	514	317	329	314	247	270	249
3.58361	2240	2493	2532	2852	1447	503	643	508	306	327	325	239	276	247
3.60028	2219	2469	2535	2872	1447	506	677	515	313	327	313	243	269	245
3.61694	2246	2479	2552	2922	1453	504	683	514	313	322	326	243	270	240
3.63361	2237	2484	2543	2948	1470	511	676	518	308	333	324	240	271	250
3.65028	2240	2484	2536	2951	1503	511	681	506	318	325	325	250	273	243
3.66694	2226	2491	2525	3002	1496	517	696	514	313	330	322	246	273	244
3.68361	2244	2487	2552	3038	1514	514	705	524	308	327	324	247	277	248
3.70028	2237	2495	2542	3068	1512	515	712	524	310	329	320	240	272	240
3.71694	2241	2480	2540	3101	1519	523	716	527	310	325	316	247	278	239
3.73361	2256	2512	2569	3063	1544	521	722	520	305	330	320	241	270	249
3.75028	2239	2475	2563	3107	1539	505	738	541	313	332	318	238	281	249
3.76694	2240	2484	2538	3100	1550	524	743	534	319	335	321	250	273	247
3.78361	2268	2503	2556	3155	1571	521	743	537	313	330	332	238	272	241
3.80028	2260	2511	2563	3163	1560	526	753	540	312	329	324	247	275	245
3.81694	2254	2519	2558	3163	1588	540	761	538	311	318	316	241	277	244
3.83361	2270	2514	2551	3171	1592	535	783	540	308	331	319	246	264	247
3.85028	2259	2501	2559	3187	1626	536	778	554	311	329	325	246	280	244
3.86694	2264	2516	2575	3191	1621	548	795	548	322	326	324	251	271	246
3.88361	2289	2520	2542	3223	1633	538	794	566	314	325	324	247	276	253
3.90028	2275	2528	2559	3210	1627	543	793	560	324	330	322	240	272	253
3.91694	2279	2529	2584	3232	1647	561	795	576	320	332	320	257	268	252
3.93361	2280	2537	2587	3234	1648	553	806	579	312	322	325	246	278	248
3.95028	2293	2535	2566	3264	1659	555	824	583	321	338	318	254	268	252
3.96694	2290	2530	2592	3222	1678	560	814	591	320	334	325	248	283	244
3.98361	2305	2519	2593	3245	1698	564	829	593	325	340	323	254	272	246
4.00028	2286	2532	2572	3252	1705	570	828	600	314	327	311	248	272	250
4.01694	2277	2525	2582	3270	1725	571	841	607	318	331	332	247	274	251
4.03361	2290	2524	2616	3240	1744	587	843	610	315	333	322	246	266	248
4.05028	2284	2542	2607	3244	1742	589	854	614	310	337	326	246	278	253
4.06694	2288	2538	2579	3281	1754	594	846	614	312	337	323	251	271	252
4.08361	2293	2528	2623	3274	1761	593	868	628	314	338	327	247	267	251
4.10028	2292	2568	2581	3285	1786	596	875	634	317	340	327	243	276	248
4.11694	2302	2546	2586	3304	1818	607	870	646	321	342	322	252	269	250
4.13361	2295	2562	2608	3284	1824	600	886	647	318	329	329	245	282	243
4.15028	2298	2568	2593	3294	1851	616	895	665	321	335	331	249	282	246
4.16694	2324	2571	2611	3266	1880	629	895	663	319	328	328	247	272	248
4.18361	2290	2550	2610	3252	1921	645	903	685	320	331	326	252	276	241
4.20028	2297	2543	2610	3286	1910	634	909	686	326	333	326	249	276	249
4.21694	2308	2566	2605	3298	1937	651	926	685	324	334	329	247	277	249
4.23361	2307	2554	2599	3283	1980	656	931	691	315	335	326	254	277	253
4.25028	2307	2551	2615	3309	1980	661	943	697	318	334	325	241	277	251
4.26694	2299	2569	2632	3274	2032	662	937	717	308	338	339	253	276	247
4.28361	2337	2574	2624	3301	2055	676	943	726	324	336	329	247	281	242
4.30028	2328	2552	2623	3294	2132	690	967	727	326	337	326	255	272	250
4.31694	2322	2569	2646	3301	2173	690	971	738	321	343	326	256	272	255
4.33361	2326	2571	2636	3273	2212	705	968	736	324	339	326	254	278	257
4.35028	2312	2565	2629	3289	2264	700	972	750	323	345	336	247	269	242
4.36694	2328	2578	2629	3293	2290	709	987	748	319	328	332	254	286	248
4.38361	2317	2578	2628	3280	2342	723	981	756	323	337	329	250	279	246
4.40028	2342	2585	2629	3256	2385	743	996	752	323	335	332	253	276	254
4.41694	2334	2567	2617	3280	2427	727	1001	783	320	339	330	255	280	247
4.43361	2296	2569	2640	3285	2476	729	1004	788	324	335	329	245	274	252
4.45028	2334	2592	2642	3269	2500	757	1012	790	321	342	331	246	278	252
4.46694	2333	2584	2620	3250	2543	759	1020	810	319	339	331	249	282	250
4.48361	2346	2566	2657	3294	2592	766	1031	797	320	338	331	248	282	258
4.50028	2347	2581	2637	3313	2589	782	1042	812	327	334	333	248	276	252
4.51694	2332	2593	2651	3294	2676	775	1049	828	329	344	328	246	279	253
4.53361	2345	2593	2631	3290	2698	795	1056	841	324	338	334	256	280	255
4.55028	2338	2612	2660	3279	2731	782	1066	820	323	348	329	245	282	252
4.56694	2358	2607	2642	3283	2790	793	1073	841	326	339	335	244	290	250
4.58361	2353	2601	2662	3295	2817	802	1082	858	322	350	339	256	282	249
4.60028	2364	2606	2662	3318	2849	811	1109	857	321	333	327	250	280	251
4.61694	2345	2593	2654	3305	2854	826	1107	868	326	347	339	252	281	255
4.63361	2355	2598	2672	3351	2903	832	1112	872	324	339	331	260	277	255
4.65028	2331	2627	2633	3367	2917	850	1128	879	327	342	328	254	284	253
4.66694	2347	2615	2688	3322	2942	833	1125	891	323	339	330	250	282	253
4.68361	2371	2600	2666	3356	2934	847	1143	900	322	337	333	253	278	256
4.70028	2355	2615	2665	3307	2975	853	1148	896	320	338	330	254	277	254
4.71694	2359	2606	2671	3347	3014	878	1160	905	316	346	334	254	272	251
4.73361	2359	2610	2642	3332	2980	865	1177	913	318	346	333	252	278	246
4.75028	2377	2613	2673	3325	3031	884	1190	905	327	345	337	255	284	254
4.76694	2369	2630	2662	3341	3066	888	1195	925	324	341	335	248	288	254
4.78361	2367	2613	2675	3365	3070	881	1217	937	326	345	328	253	279	255
4.80028	2362	2638	2677	3371	3071	890	1228	939	328	342	330	257	281	251
4.81694	2370	2614	2679	3425	3087	909	1220	939	329	341	343	253	281	256
4.83361	2390	2625	2680	3379	3114	907	1239	960	328	348	337	252	284	259
4.85028	2385	2602	2702	3394	3096	906	1258	961	330	350	338	251	272	254
4.86694	2378	2629	2689	3372	3130	930	1274	982	333	342	339	252	286	259
4.88361	2378	2618	2710	3374	3137	917	1304	979	324	339	336	253	277	258
4.90028	2367	2603	2694	3391	3169	940	1321	993	333	339	343	250	285	263
4.91694	2378	2625	2683	3366	3145	933	1325	978	327	354	337	255	283	254
4.93361	2375	2629	2696	3339	3182	951	1360	1001	322	348	342	252	283	247
4.95028	2382	2650	2700	3362	3149	965	1376	1021	333	351	328	259	283	262
4.96694	2373	2642	2683	3405	3182	963	1437	1024	328	342	340	259	279	251
4.98361	2375	2639	2659	3352	3162	976	1419	1016	328	342	337	248	273	255
5.00028	2397	2624	2690	3513	3189	992	1489	1013	329	346	344	251	287	256
5.01694	2387	2641	2664	3425	3191	991	1520	1037	337	347	342	253	287	257
5.03361	2395	2623	2708	3413	3228	990	1539	1031	334	345	337	258	286	256
5.05028	2380	2639	2701	3397	3247	994	1622	1044	329	351	341	260	286	249
5.06694	2386	2658	2727	3398	3217	998	1651	1070	333	338	338	252	293	259
5.08361	2383	2644	2711	3403	3258	1013	1667	1069	342	354	343	257	269	255
5.10028	2388	2650	2690	3445	3219	1037	1725	1074	332	345	343	247	283	245
5.11694	2381	2656	2717	3494	3243	1021	1778	1082	328	351	334	257	281	260
5.13361	2369	2651	2726	3427	3255	1039	1822	1111	331	345	338	256	285	260
5.15028	2396	2648	2699	3436	3239	1054	1901	1122	320	348	341	264	275	257
5.16694	2401	2643	2703	3452	3235	1066	1957	1121	329	341	334	255	282	253
5.18361	2403	2636	2704	3399	3248	1075	1996	1158	334	345	334	258	286	255
5.20028	2394	2666	2727	3433	3265	1080	2060	1158	335	343	337	256	287	256
5.21694	2387	2642	2706	3414	3258	1109	2097	1165	334	332	334	261	288	260
5.23361	2401	2657	2720	3390	3252	1095	2147	1176	335	353	344	251	285	248
5.25028	2402	2652	2719	3404	3247	1102	2202	1202	331	352	341	254	280	260
5.26694	2414	2651	2715	3442	3278	1125	2287	1217	341	358	341	258	286	265
5.28361	2410	2671	2720	3583	3295	1136	2294	1240	332	350	347	257	284	257
5.30028	2404	2662	2712	3423	3281	1138	2341	1260	331	360	344	257	294	256
5.31694	2412	2674	2725	3405	3278	1166	2371	1256	335	347	348	256	284	256
5.33361	2425	2680	2708	3470	3290	1157	2410	1275	342	356	335	260	290	253
5.35028	2414	2672	2721	3472	3283	1166	2402	1285	329	354	346	267	285	252
5.36694	2416	2666	2720	3432	3264	1188	2440	1343	339	350	344	255	294	254
5.38361	2413	2669	2738	3411	3279	1201	2469	1359	329	356	340	255	282	256
5.40028	2435	2677	2730	3480	3282	1214	2487	1361	338	348	342	253	284	259
5.41694	2417	2663	2740	3511	3277	1228	2509	1399	333	350	338	249	289	260
5.43361	2427	2683	2736	3489	3278	1247	2503	1400	339	350	341	260	282	260
5.45028	2408	2671	2747	3476	3333	1249	2515	1370	338	353	348	253	285	256
5.46694	2405	2664	2716	3446	3291	1296	2543	1425	348	347	341	252	287	259
5.48361	2421	2690	2746	3512	3277	1322	2557	1493	339	350	339	253	286	258
5.50028	2434	2671	2727	3509	3308	1336	2571	1497	337	357	342	259	287	268
5.51694	2436	2695	2754	3572	3289	1332	2564	1526	346	351	344	256	288	257
5.53361	2414	2690	2750	3621	3286	1376	2591	1591	344	358	338	257	289	262
5.55028	2426	2687	2737	3519	3273	1393	2590	1615	336	350	345	257	291	253
5.56694	2440	2694	2725	3592	3297	1445	2597	1648	349	349	344	251	284	251
5.58361	2430	2695	2742	3507	3303	1454	2629	1718	348	349	337	254	283	249
5.60028	2453	2691	2753	3629	3303	1487	2610	1747	350	364	350	258	287	250
5.61694	2419	2696	2745	3491	3318	1538	2653	1782	358	358	344	259	289	257
5.63361	2441	2695	2727	3631	3349	1624	2630	1824	356	352	348	261	287	255
5.65028	2424	2718	2748	3607	3366	1627	2650	1871	354	349	338	264	290	247
5.66694	2442	2690	2740	3580	3311	1699	2661	1882	349	355	339	254	278	253
5.68361	2424	2691	2748	3627	3326	1763	2702	1926	353	344	345	257	288	254
5.70028	2445	2695	2746	3437	3311	1847	2675	1968	350	354	347	251	291	251
5.71694	2432	2707	2760	3545	3316	1876	2674	1978	369	352	348	257	283	255
5.73361	2438	2674	2769	3639	3314	2018	2685	2040	362	348	337	264	287	268
5.75028	2450	2696	2759	3603	3317	2101	2680	2034	369	349	353	261	278	257
5.76694	2456	2687	2755	3734	3352	2164	2693	2103	369	354	344	254	290	258
5.78361	2448	2714	2773	3730	3313	2246	2689	2101	381	362	343	259	287	261
5.80028	2441	2714	2769	3574	3303	2364	2721	2143	374	353	347	264	283	257
5.81694	2411	2703	2747	3568	3330	2391	2716	2179	373	349	348	260	292	256
5.83361	2441	2710	2766	3578	3311	2465	2736	2177	367	354	344	259	289	255
5.85028	2445	2718	2795	3540	3347	2516	2758	2198	374	363	347	263	295	266
5.86694	2428	2712	2770	3590	3365	2564	2744	2191	380	365	340	260	291	263
5.88361	2448	2732	2775	3661	3380	2627	2755	2188	386	359	344	256	284	266
5.90028	2432	2726	2750	3576	3392	2675	2751	2226	378	358	348	248	284	262
5.91694	2453	2712	2776	3528	3335	2693	2728	2207	381	354	338	264	290	267
5.93361	2464	2700	2791	3536	3384	2708	2762	2208	388	359	347	258	286	260
5.95028	2468	2711	2749	3615	3390	2728	2766	2225	389	354	344	259	291	258
5.96694	2465	2735	2779	3537	3399	2733	2742	2279	394	355	348	262	288	258
5.98361	2443	2714	2742	3595	3373	2761	2755	2281	397	357	354	257	291	260
6.00028	2454	2724	2782	3540	3361	2801	2757	2266	397	357	345	263	286	258
6.01694	2489	2702	2765	3793	3391	2821	2748	2280	409	357	350	260	287	265
6.03361	2485	2710	2752	3442	3405	2786	2760	2269	402	357	346	255	285	262
6.05028	2455	2724	2769	3715	3355	2808	2735	2327	413	352	348	256	288	258
6.06694	2470	2714	2778	3671	3391	2857	2740	2293	409	359	346	261	290	263
6.08361	2484	2736	2794	3809	3369	2885	2790	2262	427	362	346	258	291	254
6.10028	2471	2728	2796	3725	3391	2904	2743	2330	409	352	355	253	298	259
6.11694	2473	2736	2787	3623	3394	2919	2745	2336	418	363	352	266	285	267
6.13361	2482	2740	2786	3591	3391	2910	2743	2336	433	356	352	265	302	263
6.15028	2487	2731	2800	3613	3384	2945	2766	2335	429	360	343	252	288	265
6.16694	2490	2743	2786	3680	3397	2941	2750	2315	438	353	351	257	290	268
6.18361	2473	2723	2781	3561	3444	2950	2782	2351	436	362	348	259	292	257
6.20028	2478	2729	2803	3503	3415	2972	2755	2324	439	361	353	259	285	261
6.21694	2472	2736	2777	3724	3417	2983	2781	2359	442	361	351	259	293	260
6.23361	2489	2752	2795	3621	3424	3011	2746	2366	451	366	351	265	289	263
6.25028	2481	2746	2809	3546	3366	3004	2788	2350	461	346	345	258	293	257
6.26694	2465	2732	2800	3474	3430	3021	2780	2356	460	354	348	267	293	254
6.28361	2476	2743	2785	3532	3438	3060	2803	2367	462	355	361	259	299	258
6.30028	2487	2734	2784	3827	3381	3034	2787	2374	463	363	351	263	286	257
6.31694	2475	2736	2807	3538	3408	3034	2794	2369	460	361	347	255	289	266
6.33361	2486	2746	2824	3706	3446	3064	2777	2391	471	371	349	263	286	258
6.35028	2469	2727	2804	3777	3427	3041	2800	2374	471	361	356	260	292	265
6.36694	2495	2739	2817	3580	3449	3073	2818	2398	483	364	342	267	292	260
6.38361	2480	2760	2809	3676	3430	3086	2821	2353	482	355	356	262	287	258
6.40028	2465	2771	2798	3666	3465	3071	2813	2358	483	359	350	257	288	259
6.41694	2515	2744	2800	3502	3441	3052	2821	2380	488	356	358	262	294	265
6.43361	2472	2770	2806	3634	3437	3108	2796	2377	498	363	356	264	294	259
6.45028	2505	2748	2804	3603	3385	3093	2791	2392	502	360	357	255	291	262
6.46694	2489	2754	2808	3662	3478	3079	2816	2381	503	363	347	268	297	261
6.48361	2492	2742	2794	3587	3464	3100	2791	2370	498	361	355	264	295	259
6.50028	2474	2760	2785	3635	3472	3101	2810	2401	519	363	356	262	286	258
6.51694	2488	2778	2826	3652	3462	3117	2800	2394	514	366	358	255	300	267
6.53361	2533	2756	2814	3454	3496	3101	2794	2424	518	364	359	260	301	268
6.55028	2477	2741	2820	3731	3415	3096	2803	2386	527	357	350	266	297	269
6.56694	2516	2764	2818	3592	3467	3115	2821	2395	530	363	353	259	297	262
6.58361	2502	2774	2830	3643	3414	3143	2828	2382	542	367	355	267	292	262
6.60028	2519	2755	2810	3821	3518	3131	2824	2401	547	359	350	265	294	258
6.61694	2489	2729	2819	3660	3418	3151	2811	2376	545	369	349	262	288	264
6.63361	2516	2755	2818	3601	3466	3142	2802	2399	550	368	355	259	288	259
6.65028	2509	2770	2823	3593	3479	3147	2827	2415	563	365	354	256	296	258
6.66694	2513	2759	2803	3772	3429	3155	2843	2390	562	362	342	263	293	263
6.68361	2515	2748	2833	3724	3473	3152	2805	2409	560	370	356	266	286	266
6.70028	2520	2760	2789	3703	3461	3166	2791	2383	574	355	351	265	301	266
6.71694	2503	2770	2828	3667	3553	3173	2828	2397	584	365	354	270	297	260
6.73361	2509	2786	2820	3672	3467	3129	2840	2401	584	366	354	263	285	267
6.75028	2501	2768	2817	3626	3486	3159	2856	2392	590	362	356	272	287	266
6.76694	2510	2759	2829	3711	3480	3185	2821	2416	593	369	354	261	306	270
6.78361	2529	2775	2829	3780	3502	3186	2842	2381	605	372	362	258	294	269
6.80028	2515	2768	2813	3618	3462	3161	2832	2407	616	366	351	260	298	261
6.81694	2528	2789	2817	3691	3449	3166	2822	2375	624	371	357	268	291	270
6.83361	2513	2776	2831	3388	3453	3198	2830	2425	638	365	357	260	295	266
6.85028	2534	2783	2836	3527	3514	3214	2884	2387	640	366	356	255	294	261
6.86694	2541	2762	2834	3632	3451	3184	2851	2408	638	364	350	263	288	259
6.88361	2538	2755	2839	3424	3554	3191	2842	2409	663	363	358	259	291	273
6.90028	2519	2756	2810	3604	3536	3190	2810	2405	668	363	354	270	295	271
6.91694	2510	2752	2850	3862	3521	3190	2840	2406	679	372	356	261	287	263
6.93361	2519	2782	2845	3772	3473	3179	2832	2418	689	362	354	265	290	262
6.95028	2531	2789	2852	3735	3488	3166	2806	2391	709	373	352	271	297	273
6.96694	2541	2801	2841	3363	3517	3210	2852	2417	712	370	352	266	291	270
6.98361	2526	2793	2821	3582	3452	3201	2845	2410	718	375	354	259	286	263
7.00028	2530	2781	2835	3585	3596	3205	2852	2401	746	369	355	260	296	266
7.01694	2522	2788	2832	3555	3510	3191	2844	2408	783	365	357	266	287	260
7.03361	2556	2768	2836	3580	3574	3201	2884	2410	807	372	363	262	297	263
7.05028	2540	2815	2830	3719	3466	3216	2805	2394	817	367	360	275	300	261
7.06694	2505	2788	2851	3566	3554	3187	2854	2421	869	361	361	266	294	268
7.08361	2523	2777	2852	3542	3564	3215	2841	2393	908	377	369	271	291	262
7.10028	2513	2777	2847	3904	3547	3203	2933	2420	931	369	357	266	290	269
7.11694	2536	2790	2844	3445	3419	3191	2837	2411	968	368	360	262	284	261
7.13361	2521	2804	2841	3640	3469	3213	2868	2395	1035	372	362	268	296	265
7.15028	2534	2800	2830	3706	3493	3232	2889	2426	1100	363	362	262	293	263
7.16694	2527	2778	2837	3554	3513	3230	2854	2400	1149	363	358	261	290	271
7.18361	2521	2791	2843	3601	3588	3240	2876	2428	1225	362	361	271	291	267
7.20028	2538	2788	2866	3794	3506	3220	2848	2397	1324	375	366	261	297	265
7.21694	2540	2801	2850	3706	3512	3248	2894	2415	1418	367	363	269	290	261
7.23361	2525	2790	2843	3751	3524	3238	2899	2418	1446	369	358	266	293	266
7.25028	2506	2793	2874	3869	3456	3216	2917	2407	1530	370	364	267	294	267
7.26694	2528	2816	2837	3559	3485	3216	2948	2401	1615	372	361	264	302	256
7.28361	2538	2778	2842	3685	3487	3219	2954	2407	1729	361	366	263	291	267
7.30028	2543	2800	2846	3800	3578	3207	2908	2395	1814	373	361	272	295	265
7.31694	2537	2831	2868	3688	3505	3248	2916	2397	1907	367	366	266	299	268
7.33361	2538	2817	2869	3802	3552	3252	2917	2390	1916	371	359	263	289	266
7.35028	2538	2783	2862	3716	3530	3254	2909	2419	2010	375	366	265	298	270
7.36694	2528	2802	2872	3569	3548	3224	2900	2435	2093	370	360	264	298	271
7.38361	2555	2797	2846	3798	3584	3227	2896	2425	2093	364	365	268	297	269
7.40028	2545	2812	2848	3764	3630	3225	2900	2419	2123	373	370	261	301	258
7.41694	2563	2785	2846	3626	3625	3228	2847	2438	2209	371	368	264	305	271
7.43361	2543	2815	2852	3697	3549	3249	2891	2393	2217	370	368	269	292	265
7.45028	2547	2829	2866	3740	3507	3228	2914	2387	2154	362	372	269	296	267
7.46694	2543	2785	2862	3587	3418	3253	2931	2420	2226	369	369	260	296	264
7.48361	2548	2795	2851	3676	3389	3216	2903	2444	2256	371	375	262	305	270
7.50028	2533	2815	2854	3521	3645	3221	2952	2442	2243	366	369	273	304	263
7.51694	2556	2797	2865	3559	3662	3271	2931	2411	2292	386	368	267	298	269
7.53361	2544	2801	2888	3912	3550	3228	2884	2376	2275	375	372	277	298	265
7.55028	2561	2813	2860	3814	3650	3222	2927	2416	2310	373	386	270	293	264
7.56694	2556	2799	2857	3671	3611	3227	2918	2417	2244	382	377	280	299	269
7.58361	2556	2809	2854	3649	3701	3223	2921	2427	2280	376	383	264	298	270
7.60028	2569	2812	2875	3733	3773	3199	2903	2439	2254	382	384	262	296	258
7.61694	2565	2771	2877	3646	3687	3255	2912	2413	2279	390	387	270	291	263
7.63361	2552	2815	2867	3930	3509	3242	2887	2394	2274	385	383	267	293	268
7.65028	2535	2815	2874	3451	3479	3244	2933	2412	2285	387	393	266	304	269
7.66694	2567	2824	2896	3714	3589	3239	2960	2421	2202	381	395	267	296	259
7.68361	2554	2823	2888	3710	3553	3231	2903	2432	2323	391	400	266	295	274
7.70028	2559	2823	2882	3492	3588	3248	2912	2419	2278	393	389	266	300	265
7.71694	2534	2828	2893	3774	3720	3215	2909	2401	2274	390	400	273	298	261
7.73361	2556	2813	2888	3757	3597	3242	2909	2442	2235	392	400	272	288	274
7.75028	2562	2821	2888	3637	3536	3275	2942	2412	2243	387	405	274	304	266
7.76694	2580	2840	2877	3790	3361	3244	2871	2422	2272	404	408	265	296	269
7.78361	2575	2828	2857	3701	3639	3230	3020	2440	2274	408	404	273	293	262
7.80028	2550	2818	2891	3712	3575	3257	2974	2450	2292	404	414	271	296	265
7.81694	2552	2830	2866	3753	3644	3262	2957	2397	2324	406	410	264	296	262
7.83361	2562	2820	2887	3808	3403	3237	2933	2417	2267	404	416	263	297	266
7.85028	2564	2817	2875	3738	3619	3262	2922	2435	2331	401	416	269	295	264
7.86694	2561	2812	2908	3842	3526	3268	2950	2465	2300	405	419	271	293	271
7.88361	2564	2844	2891	3709	3677	3267	2939	2441	2281	401	427	277	297	267
7.90028	2561	2823	2885	3633	3524	3236	2949	2457	2308	401	434	269	303	266
7.91694	2571	2817	2889	3947	3662	3244	2887	2426	2335	414	423	266	303	272
7.93361	2544	2832	2882	3824	3662	3223	2917	2425	2378	420	431	269	297	270
7.95028	2563	2792	2888	3694	3657	3262	2904	2446	2370	403	448	267	299	269
7.96694	2580	2844	2910	3719	3574	3249	2888	2421	2342	423	438	273	303	270
7.98361	2556	2833	2870	3760	3653	3218	2955	2444	2307	421	454	266	293	266
8.00028	2561	2840	2895	3549	3686	3274	2972	2454	2365	420	451	274	301	268
8.01694	2579	2825	2881	3841	3714	3232	3014	2464	2347	418	454	273	302	262
8.03361	2575	2845	2891	3833	3664	3296	2953	2467	2347	426	463	270	295	270
8.05028	2574	2848	2884	3593	3642	3242	2962	2435	2347	432	467	269	299	264
8.06694	2559	2835	2910	3828	3508	3222	2947	2439	2436	423	471	268	304	265
8.08361	2571	2824	2901	3803	3740	3219	2910	2452	2367	437	471	266	298	270
8.10028	2562	2839	2895	3672	3443	3252	2945	2427	2419	437	470	266	300	265
8.11694	2588	2830	2893	3576	3521	3260	2935	2430	2359	430	481	270	291	270
8.13361	2569	2825	2866	3798	3665	3268	2954	2403	2470	436	484	272	301	274
8.15028	2590	2857	2883	3687	3713	3247	2957	2373	2381	439	497	273	304	262
8.16694	2590	2838	2903	3611	3771	3243	2991	2410	2410	440	498	273	309	265
8.18361	2581	2844	2901	3526	3760	3255	2992	2438	2423	450	488	278	309	270
8.20028	2595	2849	2906	3751	3376	3238	2917	2449	2410	439	513	282	301	271
8.21694	2598	2846	2893	3644	3752	3253	2941	2500	2461	447	511	264	302	260
8.23361	2563	2842	2906	3584	3609	3269	2970	2432	2409	452	516	275	298	273
8.25028	2586	2860	2890	3807	3655	3279	2971	2415	2394	456	522	276	298	264
8.26694	2565	2832	2905	3730	3567	3262	2887	2442	2374	447	531	267	292	266
8.28361	2573	2856	2917	3715	3704	3272	2972	2419	2412	451	537	263	296	273
8.30028	2582	2845	2887	3775	3850	3303	2965	2446	2387	469	536	270	301	266
8.31694	2569	2838	2900	3795	3873	3230	2973	2434	2439	463	550	273	297	270
8.33361	2597	2869	2903	3863	3604	3254	2924	2446	2457	465	545	276	297	272
8.35028	2587	2863	2903	3820	3789	3267	2941	2462	2415	458	546	264	293	270
8.36694	2608	2853	2906	3715	3658	3215	2921	2417	2387	459	555	273	296	267
8.38361	2572	2837	2892	3745	3774	3219	2973	2484	2417	467	559	280	296	268
8.40028	2606	2852	2902	3730	3756	3261	2950	2434	2405	462	573	267	298	278
8.41694	2588	2858	2925	3817	3737	3229	2987	2475	2416	473	574	274	297	278
8.43361	2591	2846	2897	3730	3853	3234	2999	2397	2411	467	579	274	302	268
8.45028	2590	2869	2915	3760	3651	3230	2963	2472	2432	479	582	265	300	266
8.46694	2585	2846	2901	3916	3618	3232	2913	2429	2436	480	585	272	298	274
8.48361	2586	2869	2926	3765	3766	3254	2973	2359	2375	476	591	276	302	266
8.50028	2602	2887	2913	3659	3558	3226	2955	2392	2438	486	600	278	303	275
8.51694	2595	2877	2932	3748	3457	3245	2953	2432	2524	493	603	259	308	272
8.53361	2602	2848	2900	3796	3527	3274	2916	2423	2482	490	617	278	308	259
8.55028	2596	2839	2922	3899	3548	3275	3000	2422	2488	497	615	273	295	263
8.56694	2595	2845	2904	3701	3681	3272	2990	2425	2443	494	615	274	299	269
8.58361	2584	2868	2914	3885	3855	3312	2930	2440	2456	505	630	278	300	273
8.60028	2595	2857	2906	3882	3512	3232	3004	2427	2452	508	636	282	297	272
8.61694	2601	2852	2940	3553	3658	3250	2987	2412	2488	509	639	270	302	267
8.63361	2603	2869	2908	3879	3768	3289	2909	2442	2464	508	638	273	298	267
8.65028	2586	2857	2935	3765	3596	3297	2922	2434	2410	512	646	264	305	276
8.66694	2602	2851	2926	3797	3540	3249	2975	2465	2479	514	645	270	302	267
8.68361	2600	2849	2939	3751	3569	3310	2969	2498	2487	513	658	270	303	279
8.70028	2601	2888	2918	3683	3953	3250	2908	2421	2488	521	672	270	307	269
8.71694	2598	2854	2940	3675	3663	3213	2981	2453	2469	522	669	276	300	269
8.73361	2585	2853	2914	3856	3639	3275	2942	2483	2519	534	678	277	311	269
8.75028	2597	2875	2939	3726	3637	3286	2960	2400	2538	535	683	271	306	275
8.76694	2615	2854	2920	3801	3648	3257	2993	2428	2544	543	685	270	309	272
8.78361	2592	2884	2928	3762	3423	3313	3026	2407	2540	548	679	270	300	270
8.80028	2619	2872	2944	3636	3580	3294	3050	2473	2507	549	692	273	305	272
8.81694	2633	2885	2929	3843	3600	3288	2951	2368	2543	547	705	270	297	273
8.83361	2600	2879	2939	3630	3745	3251	2925	2452	2576	558	708	276	298	276
8.85028	2631	2855	2929	3699	3733	3282	2962	2400	2476	566	723	279	300	267
8.86694	2626	2857	2964	3782	3670	3256	2953	2449	2508	576	734	276	304	271
8.88361	2604	2864	2926	3853	3741	3222	2923	2450	2517	578	732	276	306	260
8.90028	2608	2864	2925	3728	3623	3277	3009	2430	2547	586	736	277	307	271
8.91694	2581	2889	2924	3823	3578	3263	2963	2429	2536	592	728	280	304	277
8.93361	2618	2871	2924	3689	3689	3238	2991	2449	2518	590	748	278	307	274
8.95028	2603	2860	2934	3838	3604	3231	3003	2455	2534	613	755	269	305	273
8.96694	2593	2876	2957	3736	3604	3183	3024	2408	2543	629	760	273	306	274
8.98361	2590	2876	2956	3778	3646	3215	3008	2448	2528	629	770	279	306	274
9.00028	2617	2877	2942	3895	3635	3278	3027	2398	2537	634	777	274	302	270
9.01694	2593	2861	2925	3781	3747	3284	2985	2410	2537	640	772	275	297	281
9.03361	2582	2877	2934	3758	3579	3273	2942	2474	2482	676	797	280	304	283
9.05028	2604	2877	2926	3787	3541	3318	3025	2444	2550	672	779	278	310	276
9.06694	2590	2896	2914	3866	3693	3319	2987	2401	2544	709	786	281	304	273
9.08361	2624	2899	2926	3720	3692	3344	2960	2435	2553	719	790	279	298	274
9.10028	2612	2876	2933	3862	3686	3297	2965	2437	2572	729	801	279	296	274
9.11694	2608	2894	2925	3717	3660	3284	2996	2376	2572	769	817	273	300	283
9.13361	2607	2878	2952	3755	3736	3282	3035	2439	2512	755	834	273	304	282
9.15028	2606	2868	2930	3807	3783	3300	3010	2481	2573	810	827	276	301	275
9.16694	2598	2892	2926	3776	3743	3308	3012	2477	2581	795	836	282	298	274
9.18361	2617	2894	2963	3656	3865	3307	3022	2440	2551	858	855	272	307	277
9.20028	2626	2890	2947	3793	3872	3284	3004	2386	2580	863	869	282	308	276
9.21694	2620	2884	2922	3671	3505	3316	2933	2416	2622	890	882	281	302	270
9.23361	2616	2893	2949	3794	3591	3251	3002	2448	2590	935	883	290	302	276
9.25028	2610	2871	2933	3761	3675	3242	3034	2414	2594	923	884	278	295	282
9.26694	2607	2915	2952	3740	3653	3278	3068	2450	2472	984	897	282	300	279
9.28361	2621	2890	2930	3763	3783	3284	3035	2425	2528	1026	915	285	300	284
9.30028	2634	2902	2947	3809	3697	3304	3109	2460	2627	1031	914	284	303	287
9.31694	2612	2898	2949	3774	3704	3339	3006	2424	2556	1079	935	282	307	296
9.33361	2623	2881	2931	3799	3620	3327	3037	2463	2582	1174	951	282	304	289
9.35028	2582	2891	2950	3807	3502	3317	2971	2443	2617	1204	956	279	305	292
9.36694	2631	2856	2938	3807	3679	3321	2954	2434	2639	1244	980	282	299	292
9.38361	2622	2900	2952	3771	3703	3211	2997	2459	2575	1354	1015	287	315	292
9.40028	2628	2890	2933	3799	3698	3310	2973	2420	2584	1402	1035	288	305	293
9.41694	2613	2883	2949	3599	3623	3305	3017	2422	2609	1360	1057	281	311	296
9.43361	2643	2898	2936	3788	3582	3264	3002	2430	2527	1459	1102	290	305	298
9.45028	2620	2867	2950	3752	3725	3259	2980	2470	2598	1492	1132	287	305	291
9.46694	2634	2884	2938	3871	3677	3236	2974	2386	2607	1476	1187	288	317	297
9.48361	2621	2888	2947	3702	3630	3264	2995	2434	2597	1539	1228	288	309	301
9.50028	2626	2861	2965	3759	3789	3257	2988	2398	2590	1614	1294	294	316	306
9.51694	2634	2879	2958	3636	3687	3275	2953	2452	2589	1670	1348	291	314	311
9.53361	2618	2879	2957	3768	3735	3378	2985	2439	2603	1686	1426	293	314	294
9.55028	2623	2890	2951	3879	3749	3220	2992	2419	2658	1799	1496	288	311	305
9.56694	2628	2913	2976	3789	3747	3250	3040	2459	2617	1890	1587	285	317	312
9.58361	2632	2897	2948	3867	3740	3271	2978	2394	2680	1908	1644	292	312	305
9.60028	2639	2891	2969	3821	3844	3266	2950	2461	2657	1918	1736	297	317	312
9.61694	2639	2904	2943	3866	3661	3355	2982	2380	2629	2007	1769	298	308	313
9.63361	2636	2907	2955	3742	3747	3287	3028	2470	2636	2088	1838	293	311	312
9.65028	2616	2890	2956	3878	3754	3325	3049	2417	2610	2006	1885	290	323	325
9.66694	2620	2881	2976	3839	3826	3303	3007	2420	2657	1931	1907	294	313	317
9.68361	2623	2886	2960	3961	3918	3306	3043	2443	2651	2054	1947	286	317	315
9.70028	2624	2906	2972	3871	3685	3287	3021	2409	2591	2128	1977	293	319	314
9.71694	2628	2900	2940	3886	3793	3303	2991	2430	2619	2226	1979	300	316	317
9.73361	2629	2885	2958	3707	3543	3267	3046	2430	2641	2139	1994	301	317	322
9.75028	2638	2885	2972	3902	3937	3285	3027	2462	2606	2333	2046	291	322	323
9.76694	2642	2903	2956	3774	3646	3254	3033	2418	2641	2255	2039	304	320	330
9.78361	2622	2885	2963	3883	3798	3283	3076	2359	2643	2288	2032	294	320	330
9.80028	2643	2912	2959	3627	3687	3207	3055	2411	2644	2195	2066	302	323	329
9.81694	2642	2906	2949	3818	3713	3257	3120	2392	2664	2356	2065	292	327	319
9.83361	2638	2892	2968	3718	3839	3231	2961	2447	2671	2233	2110	302	328	329
9.85028	2634	2888	2971	3760	3645	3227	2931	2407	2586	2347	2109	307	325	328
9.86694	2643	2916	2961	3969	3742	3383	3039	2467	2645	2321	2122	310	324	336
9.88361	2634	2891	2968	3691	3654	3222	3010	2413	2663	2390	2133	309	328	345
9.90028	2618	2909	2965	3686	3728	3302	2996	2424	2692	2343	2154	308	337	339
9.91694	2626	2912	2970	3825	3697	3304	2950	2414	2625	2331	2140	312	326	347
9.93361	2637	2911	2992	3834	3812	3269	2993	2446	2652	2405	2132	314	333	344
9.95028	2634	2910	2962	3801	3761	3187	3032	2441	2667	2343	2170	316	328	339
9.96694	2655	2897	2973	3552	3602	3208	3034	2444	2572	2269	2172	313	328	346
9.98361	2644	2914	2986	3681	3686	3269	3002	2447	2708	2455	2181	314	337	352
10.0003	2643	2906	2957	3765	3812	3322	2949	2451	2609	2353	2188	321	336	360
10.0169	2628	2878	2950	3791	3724	3294	3078	2382	2673	2282	2183	324	337	348
10.0336	2639	2896	2968	3840	3759	3218	2992	2478	2682	2408	2181	319	339	369
10.0503	2645	2924	2986	3785	3794	3393	3052	2381	2635	2336	2205	325	348	366
10.0669	2641	2909	2958	3887	3873	3386	3070	2423	2626	2367	2213	334	343	361
10.0836	2649	2914	3000	3824	3862	3370	3055	2394	2596	2371	2198	327	356	367
10.1003	2637	2915	2984	3826	3830	3295	3044	2386	2669	2354	2225	327	342	362
10.1169	2636	2892	2980	3818	3680	3164	2998	2430	2609	2396	2230	335	348	385
10.1336	2655	2936	2961	3829	3836	3244	2965	2423	2695	2369	2218	340	347	378
10.1503	2630	2912	2997	3590	3794	3237	3081	2441	2652	2497	2204	341	352	382
10.1669	2625	2896	2995	3899	3821	3390	3033	2414	2608	2403	2204	335	353	382
10.1836	2639	2906	2951	3980	3821	3337	2995	2417	2675	2358	2209	349	355	391
10.2003	2657	2917	2983	3666	3727	3281	3038	2465	2637	2484	2210	346	345	402
10.2169	2643	2908	2971	3872	3829	3240	3054	2394	2643	2423	2216	353	354	403
10.2336	2644	2915	2972	3989	3861	3225	2987	2420	2635	2389	2213	356	370	389
10.2503	2635	2925	2996	3810	3772	3260	3030	2409	2626	2564	2223	358	357	393
10.2669	2646	2899	2965	3931	3839	3173	2993	2477	2683	2432	2206	349	372	393
10.2836	2645	2907	3000	3881	3725	3296	3009	2423	2719	2395	2241	363	372	407
10.3003	2650	2905	2991	4006	3608	3290	3010	2389	2696	2525	2227	363	365	396
10.3169	2656	2894	2994	3841	3680	3337	2960	2468	2661	2466	2214	355	375	404
10.3336	2635	2929	2977	3819	3776	3260	3037	2389	2674	2589	2230	362	357	417
10.3503	2631	2910	3006	3797	3750	3211	2924	2416	2654	2500	2217	355	386	415
10.3669	2645	2923	2974	3882	3781	3250	2987	2397	2664	2412	2235	361	379	431
10.3836	2640	2923	2956	3828	3750	3242	2955	2400	2684	2295	2228	379	383	428
10.4003	2650	2906	2985	3703	3729	3319	2932	2419	2674	2437	2231	372	373	426
10.4169	2659	2920	2954	3847	3759	3241	3080	2389	2711	2519	2233	380	384	440
10.4336	2653	2899	2983	3771	3809	3218	3023	2490	2641	2425	2229	391	385	451
10.4503	2637	2944	2986	3751	3574	3235	2973	2400	2661	2566	2210	380	388	430
10.4669	2658	2932	2968	3868	3706	3294	3063	2449	2607	2472	2210	390	391	455
10.4836	2658	2930	2971	3861	3791	3300	2944	2472	2620	2536	2225	383	393	446
10.5003	2661	2932	2968	3945	3598	3254	2962	2437	2631	2572	2199	392	398	465
10.5169	2642	2925	2965	3737	3747	3219	3075	2402	2689	2419	2246	399	394	459
10.5336	2638	2893	2993	3779	3706	3274	2984	2425	2670	2576	2217	409	408	486
10.5503	2644	2933	2976	3734	3828	3302	3016	2430	2651	2567	2214	396	393	500
10.5669	2649	2937	2986	3719	3603	3259	2974	2380	2680	2696	2215	401	404	482
10.5836	2641	2930	2984	3885	3780	3266	3036	2403	2694	2513	2240	405	404	483
10.6003	2637	2915	2983	3796	3727	3256	3059	2364	2662	2556	2247	405	402	496
10.6169	2637	2926	2976	3813	3759	3117	3049	2436	2714	2601	2198	415	411	562
10.6336	2643	2903	2968	3806	3812	3222	2910	2388	2706	2668	2223	418	419	564
10.6503	2677	2919	2994	3856	3787	3236	2983	2389	2680	2642	2252	419	415	559
10.6669	2670	2896	2967	3754	3928	3206	3015	2389	2649	2589	2279	431	420	617
10.6836	2670	2933	2986	3920	3693	3365	3074	2360	2668	2539	2226	425	431	583
10.7003	2650	2917	2989	3771	3710	3286	3079	2419	2718	2603	2243	434	435	601
10.7169	2646	2909	3009	3868	3743	3250	3040	2404	2739	2656	2242	440	430	628
10.7336	2650	2906	2961	3837	3865	3317	3016	2411	2694	2566	2223	430	423	642
10.7503	2658	2925	2964	3751	3845	3174	3032	2441	2653	2563	2237	438	440	701
10.7669	2649	2926	2983	3907	3742	3261	3046	2349	2679	2570	2231	445	448	684
10.7836	2637	2908	2979	3849	3756	3207	2959	2394	2621	2514	2255	446	446	693
10.8003	2660	2899	2980	3804	3819	3221	2963	2403	2663	2653	2268	459	454	719
10.8169	2642	2906	2994	3831	3767	3283	2985	2413	2682	2595	2215	457	457	738
10.8336	2677	2934	2985	3758	3762	3236	3035	2396	2636	2625	2265	455	464	711
10.8503	2656	2928	2983	3729	3683	3254	3088	2425	2610	2602	2249	458	460	772
10.8669	2657	2912	2988	3735	3795	3285	3048	2369	2638	2631	2271	457	458	723
10.8836	2665	2905	3011	3871	3666	3282	2969	2425	2740	2590	2265	465	476	784
10.9003	2671	2925	3011	3909	3701	3245	3029	2416	2686	2646	2253	462	480	772
10.9169	2661	2902	2982	3832	3864	3232	2984	2396	2657	2647	2232	467	466	790
10.9336	2663	2955	3009	3901	3641	3270	3035	2434	2686	2646	2265	483	472	863
10.9503	2647	2919	3029	3958	3836	3346	3005	2400	2665	2587	2235	482	482	876
10.9669	2655	2926	3012	3978	3889	3308	3024	2374	2681	2579	2270	484	480	912
10.9836	2681	2927	3001	3810	3788	3240	3053	2406	2631	2641	2273	481	483	938
11.0003	2676	2924	2977	3839	3747	3258	2923	2452	2657	2644	2264	478	483	948
11.0169	2665	2945	2981	3910	3796	3263	2948	2418	2682	2697	2255	487	487	961
11.0336	2655	2918	2989	3743	3690	3383	3009	2424	2614	2615	2256	497	499	1015
11.0503	2656	2920	3002	3813	3745	3235	2978	2404	2687	2639	2248	507	499	1060
11.0669	2674	2937	3015	3870	3878	3248	3040	2434	2730	2516	2317	510	503	1043
11.0836	2690	2913	2986	3836	3825	3310	3004	2359	2638	2606	2296	511	501	1112
11.1003	2669	2910	2980	3725	3810	3194	3022	2423	2650	2663	2292	509	505	1169
11.1169	2683	2902	3017	3894	3620	3220	3030	2375	2705	2749	2287	522	507	1170
11.1336	2684	2934	3022	3856	3779	3248	3042	2419	2671	2665	2271	520	523	1130
11.1503	2683	2925	2968	3793	3895	3162	2974	2419	2709	2728	2291	513	523	1138
11.1669	2656	2925	3020	3810	3593	3193	3011	2399	2682	2586	2323	539	522	1186
11.1836	2682	2933	2983	3909	3662	3202	2999	2439	2690	2732	2285	537	540	1211
11.2003	2658	2918	3002	3990	3893	3169	3035	2394	2711	2737	2283	537	529	1227
11.2169	2675	2949	3030	4054	3803	3230	3004	2401	2695	2627	2305	541	542	1284
11.2336	2684	2918	2987	3885	3828	3282	3012	2464	2677	2631	2301	557	548	1289
11.2503	2658	2927	3020	3951	3734	3210	2951	2366	2777	2483	2312	556	552	1231
11.2669	2677	2931	2981	3858	3673	3297	2997	2364	2713	2592	2276	555	549	1275
11.2836	2671	2940	2998	3970	3784	3267	3026	2424	2664	2768	2286	562	560	1280
11.3003	2662	2926	3002	3815	3796	3210	3063	2434	2641	2621	2298	567	564	1277
11.3169	2648	2940	3036	3985	3774	3202	2992	2423	2664	2592	2283	582	572	1298
11.3336	2679	2964	3001	4010	3795	3320	3016	2396	2648	2628	2318	593	565	1369
11.3503	2660	2919	2997	3937	3750	3239	2933	2403	2707	2701	2289	584	572	1381
11.3669	2678	2947	3005	3898	3794	3128	3053	2424	2713	2706	2301	600	578	1378
11.3836	2676	2935	3001	3827	3802	3220	3065	2401	2737	2699	2303	591	582	1437
11.4003	2675	2954	3019	3990	3810	3273	3030	2439	2622	2698	2298	612	588	1425
11.4169	2670	2930	3036	3878	3874	3248	2983	2365	2724	2642	2269	617	594	1391
11.4336	2683	2945	3003	3776	3945	3252	2996	2364	2726	2772	2247	616	593	1448
11.4503	2659	2937	3005	3929	3790	3207	3028	2462	2753	2803	2299	629	604	1434
11.4669	2687	2933	3019	3851	3865	3212	2966	2376	2642	2750	2309	633	616	1332
11.4836	2662	2955	2975	3927	3835	3225	3009	2431	2695	2716	2287	645	616	1422
11.5003	2682	2906	3006	3985	3774	3218	3074	2338	2696	2691	2294	659	617	1449
11.5169	2674	2939	3033	3812	3760	3224	3077	2433	2757	2649	2342	671	635	1484
11.5336	2669	2921	3014	3811	3803	3310	2995	2403	2666	2668	2322	679	636	1500
11.5503	2671	2959	3018	4025	3840	3284	3013	2400	2771	2642	2280	694	647	1444
11.5669	2639	2954	3008	3870	3852	3290	3029	2414	2651	2603	2301	718	652	1499
11.5836	2687	2926	3004	3808	3774	3282	3044	2409	2681	2718	2303	720	657	1545
11.6003	2654	2944	3009	3988	3711	3246	3053	2427	2709	2797	2326	746	663	1422
11.6169	2693	2930	3004	3914	3897	3230	3009	2382	2699	2653	2307	769	664	1435
11.6336	2681	2925	3014	3902	3612	3282	2957	2437	2733	2596	2271	802	665	1517
11.6503	2709	2929	3005	3829	3772	3210	3086	2409	2623	2730	2268	810	684	1573
11.6669	2704	2962	3017	4021	3849	3328	3045	2428	2735	2650	2280	829	694	1526
11.6836	2680	2945	3021	3907	3811	3226	2949	2438	2799	2692	2303	858	708	1457
11.7003	2691	2959	2999	3943	3770	3276	3037	2391	2716	2569	2302	890	705	1542
11.7169	2681	2948	3012	3818	3690	3186	3023	2449	2743	2718	2333	896	706	1502
11.7336	2677	2962	3001	3955	3788	3267	3009	2357	2814	2720	2293	948	712	1537
11.7503	2668	2950	3031	3915	3870	3241	3067	2391	2649	2660	2321	979	729	1541
11.7669	2677	2942	3018	3785	3850	3313	3077	2351	2699	2670	2298	992	752	1553
11.7836	2687	2962	3014	3807	3831	3266	3062	2408	2737	2695	2309	1052	754	1493
11.8003	2677	2958	2998	3868	3841	3293	3045	2384	2678	2715	2305	1092	764	1520
11.8169	2686	2893	2986	3962	3728	3336	2966	2381	2699	2717	2290	1108	759	1618
11.8336	2680	2956	3014	3861	3780	3239	3070	2414	2691	2728	2298	1172	771	1463
11.8503	2669	2957	2986	3786	3720	3149	3066	2370	2719	2637	2279	1205	780	1525
11.8669	2680	2932	3025	3969	3764	3262	2985	2400	2658	2628	2278	1218	800	1598
11.8836	2678	2933	3043	3907	3828	3175	2947	2451	2622	2849	2280	1264	800	1603
11.9003	2700	2941	3005	4137	3788	3224	3008	2409	2694	2554	2302	1304	805	1516
11.9169	2694	2962	3014	3965	3942	3178	2984	2436	2677	2732	2291	1296	790	1484
11.9336	2691	2953	3041	3974	3774	3234	3044	2392	2664	2794	2286	1306	776	1476
11.9503	2701	2921	3019	3919	3997	3217	3053	2413	2702	2575	2274	1333	801	1542
11.9669	2697	2979	3051	4055	3910	3257	2987	2503	2671	2669	2310	1359	813	1468
11.9836	2703	2951	3001	3978	3814	3190	3037	2404	2726	2645	2304	1354	821	1489
12.0003	2692	2945	3013	3764	3868	3223	3015	2397	2640	2724	2300	1347	808	1526
12.0169	2705	2945	3020	3758	3828	3223	3039	2392	2754	2725	2340	1403	843	1545
12.0336	2693	2962	3023	3754	3785	3206	3045	2391	2651	2638	2283	1370	864	1516
12.0503	2681	2965	3014	3993	3756	3230	2969	2437	2688	2645	2266	1398	844	1602
12.0669	2691	2960	3018	3942	3870	3255	3082	2389	2695	2730	2244	1406	856	1446
12.0836	2680	2958	2997	3866	3915	3269	2969	2394	2687	2706	2289	1422	858	1567
12.1003	2658	2962	2997	3723	3814	3189	3065	2445	2712	2671	2307	1384	886	1533
12.1169	2669	2935	3008	3889	3659	3200	2970	2378	2713	2653	2300	1406	901	1487
12.1336	2698	2969	3006	3888	3761	3242	2934	2401	2724	2680	2292	1393	886	1505
12.1503	2680	2958	3022	3804	3827	3208	3078	2407	2719	2678	2307	1371	895	1637
12.1669	2684	2929	2996	3773	3830	3245	2978	2382	2776	2671	2299	1341	920	1557
12.1836	2674	2934	3013	3960	3686	3199	2997	2369	2761	2778	2330	1339	906	1573
12.2003	2694	2970	3021	3863	3794	3263	3029	2422	2666	2570	2329	1369	872	1567
12.2169	2704	2945	3050	3847	4022	3298	2921	2370	2689	2729	2307	1338	892	1586
12.2336	2683	2960	3019	3726	3773	3316	3082	2427	2663	2665	2283	1361	898	1648
12.2503	2726	2963	3023	3941	3765	3230	2886	2395	2717	2875	2303	1359	905	1514
12.2669	2676	2941	3034	3848	3751	3280	3032	2428	2647	2693	2310	1369	981	1627
12.2836	2682	2926	3052	3985	3824	3231	3068	2357	2697	2766	2292	1342	905	1602
12.3003	2699	2941	3037	3871	3805	3253	2980	2385	2740	2735	2292	1372	878	1558
12.3169	2690	2957	3023	3921	3838	3209	3010	2397	2697	2810	2273	1397	956	1535
12.3336	2673	2956	3015	3752	3717	3219	3038	2340	2720	2819	2279	1358	972	1673
12.3503	2695	2946	3029	3818	3885	3272	3025	2413	2689	2800	2284	1412	996	1664
12.3669	2698	2952	3012	3969	3823	3228	2997	2370	2745	2602	2296	1391	930	1584
12.3836	2690	2954	3032	3853	3826	3155	3088	2407	2664	2822	2278	1344	919	1664
12.4003	2681	2952	3037	3996	3875	3197	2990	2366	2690	2836	2305	1380	917	1539
12.4169	2679	2978	3042	3795	3818	3173	3063	2358	2671	2664	2275	1394	958	1579
12.4336	2715	2955	3034	3869	3952	3245	3008	2393	2692	2745	2293	1388	986	1594
12.4503	2682	2933	3058	3984	3653	3237	2947	2413	2711	2868	2280	1410	965	1606
12.4669	2690	2960	3002	3848	3953	3246	3058	2428	2710	2792	2290	1365	951	1670
12.4836	2698	2973	3012	3881	3808	3190	3032	2392	2643	2706	2294	1358	923	1609
12.5003	2684	2963	3025	3873	3788	3290	3017	2357	2642	2743	2315	1411	1004	1522
12.5169	2691	2946	3035	3896	3741	3233	3050	2398	2712	2617	2294	1376	950	1667
12.5336	2698	2963	3014	3902	3778	3294	2981	2389	2704	2733	2316	1396	959	1600
12.5503	2684	2973	3013	3959	3901	3309	3018	2360	2582	2883	2321	1429	982	1570
12.5669	2689	2949	3066	3846	3769	3246	2995	2377	2684	2675	2259	1389	1000	1524
12.5836	2698	2950	3053	4133	3725	3175	3066	2438	2693	2810	2333	1416	949	1667
12.6003	2683	2958	3049	3956	3776	3346	3027	2402	2705	2827	2325	1399	955	1482
12.6169	2673	2973	3019	3703	3807	3189	2959	2425	2659	2863	2276	1403	1010	1586
12.6336	2717	2965	3043	3905	3823	3241	3051	2393	2693	2643	2256	1456	987	1641
12.6503	2694	2981	3011	3921	3751	3201	2970	2368	2678	2776	2290	1402	963	1540
12.6669	2683	2960	3014	3942	3790	3215	3053	2475	2686	2800	2275	1400	945	1571
12.6836	2688	2944	3040	3869	3766	3247	2953	2398	2716	2756	2307	1431	988	1525
12.7003	2682	2965	3037	3892	3929	3217	3006	2397	2684	2737	2253	1426	985	1524
12.7169	2687	2965	3046	3881	3804	3292	2986	2409	2697	2645	2297	1423	1017	1603
12.7336	2690	2948	3039	3907	3737	3220	3056	2445	2700	2622	2301	1428	967	1577
12.7503	2710	2980	3047	3750	3812	3269	3074	2419	2688	2719	2256	1474	940	1648
12.7669	2704	2924	3035	3843	3816	3182	3065	2413	2623	2736	2267	1404	930	1500
12.7836	2684	2965	3048	3881	3945	3232	2987	2438	2693	2844	2291	1423	942	1768
12.8003	2724	2962	3002	3949	3790	3241	2965	2434	2720	2652	2332	1428	956	1570
12.8169	2705	2961	3029	3974	3706	3301	2973	2361	2673	2719	2333	1421	984	1632
12.8336	2714	2953	3027	3845	3873	3259	3092	2454	2706	2657	2302	1408	942	1638
12.8503	2707	2947	3007	3836	3868	3354	2974	2410	2752	2732	2292	1433	935	1615
12.8669	2688	2950	3033	3928	3822	3208	2932	2441	2686	2562	2307	1461	929	1602
12.8836	2706	2954	3024	3878	3799	3210	3006	2437	2696	2623	2294	1431	966	1609
12.9003	2691	2947	3027	3736	3808	3199	2977	2392	2691	2810	2289	1468	990	1626
12.9169	2704	2969	3007	3894	3950	3284	3108	2413	2661	2792	2304	1469	975	1603
12.9336	2706	2954	3025	3957	3853	3258	3107	2441	2686	2554	2322	1448	1011	1592
12.9503	2687	2975	3001	4015	3864	3206	3029	2399	2666	2698	2300	1446	948	1643
12.9669	2717	2979	3021	3874	3856	3242	3051	2396	2665	2810	2330	1465	998	1528
12.9836	2705	2981	3020	4026	3853	3177	2981	2350	2632	2656	2308	1450	939	1637
13.0003	2703	2959	3053	3773	3820	3156	3044	2405	2704	2631	2285	1451	976	1635
13.0169	2700	2948	3060	3882	3882	3242	2999	2353	2660	2808	2300	1452	962	1618
13.0336	2711	2961	3048	3787	3863	3204	3046	2414	2649	2820	2328	1417	952	1711
13.0503	2700	2950	3037	4030	3768	3207	3009	2421	2718	2627	2270	1445	988	1646
13.0669	2712	2956	3036	3878	3781	3163	3022	2423	2717	2618	2289	1433	966	1719
13.0836	2698	2972	3045	3919	3810	3212	2993	2462	2758	2734	2355	1448	973	1710
13.1003	2691	2947	3031	3818	3770	3232	3033	2430	2809	2797	2307	1425	926	1538
13.1169	2702	2966	3034	3907	3698	3197	2961	2372	2640	2716	2292	1456	942	1675
13.1336	2706	2950	3008	3870	3903	3196	3018	2451	2710	2681	2275	1491	976	1591
13.1503	2717	2964	3026	3781	3771	3260	3028	2408	2644	2587	2310	1484	1055	1680
13.1669	2700	2968	3030	3933	3881	3251	2977	2441	2743	2628	2305	1478	946	1586
13.1836	2707	2949	3042	3865	3774	3284	3076	2395	2747	2783	2263	1455	983	1631
13.2003	2695	2945	3017	3878	3963	3256	3063	2400	2723	2714	2354	1522	998	1547
13.2169	2716	2951	3025	3902	3787	3285	2979	2415	2663	2631	2328	1461	974	1677
13.2336	2715	2973	3046	3776	3764	3272	2960	2427	2648	2662	2288	1466	984	1607
13.2503	2720	2987	3061	3886	3869	3234	2961	2452	2607	2877	2299	1459	999	1607
13.2669	2719	2973	3078	3786	3868	3282	2999	2421	2716	2638	2336	1490	990	1674
13.2836	2721	2965	3047	3948	3706	3256	3058	2379	2812	2640	2310	1482	978	1532
13.3003	2692	2978	3043	3954	3897	3296	3014	2388	2734	2526	2297	1497	976	1635
13.3169	2704	2982	3068	3926	3902	3216	2977	2441	2727	2755	2303	1488	951	1636
13.3336	2715	2971	3050	3787	3944	3202	3059	2375	2679	2522	2321	1447	983	1563
13.3503	2698	2949	3034	3899	3859	3175	3000	2436	2649	2590	2314	1479	971	1668
13.3669	2698	2965	3044	3938	3718	3280	3022	2349	2716	2733	2333	1487	949	1680
13.3836	2721	2959	3036	3779	3852	3243	3017	2374	2670	2657	2308	1492	967	1552
13.4003	2702	2964	3068	3836	3908	3273	3088	2407	2615	2606	2281	1455	955	1772
13.4169	2697	2973	3047	3920	3794	3291	3031	2414	2736	2775	2268	1453	979	1595
13.4336	2713	2954	3015	3920	3897	3290	3066	2394	2656	2733	2254	1483	1027	1646
13.4503	2724	2949	3048	4001	3875	3315	2983	2404	2658	2672	2324	1478	1026	1687
13.4669	2709	2956	3032	4017	3987	3195	2992	2375	2663	2763	2272	1483	996	1624
13.4836	2717	2972	3041	3920	3795	3128	2983	2399	2771	2889	2318	1491	999	1694
13.5003	2727	2956	3041	4061	3903	3278	2913	2435	2643	2639	2297	1494	987	1607
13.5169	2720	2970	3039	3920	3898	3266	3023	2429	2688	2793	2301	1474	1003	1807
13.5336	2700	2988	3081	3869	3859	3261	3008	2429	2633	2721	2298	1502	1020	1680
13.5503	2712	2975	3038	3980	3838	3276	3006	2380	2574	2635	2321	1482	982	1704
13.5669	2701	2954	3060	4030	3888	3227	2992	2375	2658	2668	2300	1484	996	1711
13.5836	2697	2976	3029	4011	3805	3330	3070	2321	2677	2667	2319	1491	1012	1632
13.6003	2692	2972	3044	3894	3965	3219	3015	2411	2631	2597	2286	1526	992	1744
13.6169	2720	2937	3060	4046	3947	3253	3076	2422	2706	2697	2291	1492	1007	1683
13.6336	2730	2938	3044	3924	3816	3292	2990	2402	2685	2656	2309	1495	993	1730
13.6503	2698	2969	3076	3773	3832	3317	3041	2418	2654	2649	2275	1528	1001	1703
13.6669	2718	2983	3045	3961	3756	3245	2969	2415	2659	2668	2261	1494	999	1738
13.6836	2732	2979	3048	3899	3875	3240	3058	2383	2665	2628	2293	1517	970	1644
13.7003	2686	2984	3027	3958	3915	3424	2944	2412	2685	2627	2290	1523	981	1771
13.7169	2732	2983	3033	4020	3885	3416	3064	2429	2729	2600	2295	1515	979	1667
13.7336	2722	2978	3060	3952	3824	3250	2991	2399	2722	2777	2316	1530	974	1665
13.7503	2704	2985	3073	4020	3826	3307	3006	2451	2694	2703	2295	1513	983	1706
13.7669	2731	2980	3051	3848	3793	3174	2971	2404	2713	2796	2298	1497	994	1750
13.7836	2719	2978	3081	3851	3831	3192	3034	2471	2692	2682	2315	1496	976	1660
13.8003	2711	2994	3066	3901	3906	3255	3043	2395	2649	2749	2308	1497	1035	1661
13.8169	2681	2972	3066	3942	3920	3186	2981	2361	2682	2776	2262	1526	965	1669
13.8336	2735	2981	3079	3809	3814	3265	3069	2442	2710	2647	2337	1513	1049	1666
13.8503	2699	2956	3066	3969	3809	3279	2994	2393	2716	2721	2313	1514	958	1737
13.8669	2720	2993	3050	3962	3793	3232	2976	2386	2635	2781	2333	1488	999	1664
13.8836	2720	2974	3041	3838	3895	3203	2991	2432	2618	2649	2301	1523	1027	1640
13.9003	2712	2964	3049	4008	3872	3190	2947	2429	2648	2667	2276	1529	973	1732
13.9169	2698	2987	3053	3990	3850	3176	3004	2463	2653	2664	2303	1507	1006	1866
13.9336	2731	2978	3087	3915	3839	3223	2968	2427	2608	2827	2282	1510	1025	1799
13.9503	2714	2957	3046	3969	3846	3277	3059	2385	2668	2614	2251	1508	998	1801
13.9669	2720	2979	3031	3975	3773	3187	3017	2409	2668	2619	2318	1501	974	1769
13.9836	2710	2961	3040	3944	3760	3208	2972	2385	2654	2723	2306	1496	1039	1777
14.0003	2729	2977	3060	3933	3826	3156	2977	2421	2663	2676	2247	1522	995	1709
14.0169	2722	2944	3044	3990	3899	3326	3045	2388	2643	2726	2277	1493	987	1755
14.0336	2746	2971	3056	4036	3912	3199	3040	2372	2653	2740	2259	1538	989	1724
14.0503	2715	2967	3069	4023	3822	3225	3020	2391	2653	2715	2285	1507	982	1788
14.0669	2708	3000	3070	3892	3828	3214	2978	2430	2626	2696	2265	1517	997	1708
14.0836	2723	2966	3068	4048	3843	3165	3022	2371	2612	2660	2256	1503	996	1798
14.1003	2737	2967	3070	4032	4042	3274	2996	2358	2624	2663	2262	1542	1001	1779
14.1169	2724	2975	3044	3944	4053	3173	2992	2382	2609	2753	2256	1521	1010	1768
14.1336	2718	2976	3084	3938	3804	3272	2934	2435	2541	2730	2288	1515	983	1692
14.1503	2726	2982	3052	3915	3870	3269	3043	2367	2674	2846	2305	1508	1017	1725
14.1669	2725	2995	3064	3981	3921	3220	3085	2431	2684	2579	2284	1523	1027	1618
14.1836	2719	2995	3075	3812	3786	3194	2964	2354	2539	2660	2307	1514	1001	1756
14.2003	2716	2964	3046	3998	3795	3286	2900	2410	2634	2740	2307	1526	999	1681
14.2169	2736	3007	3065	3820	3972	3217	3050	2389	2624	2769	2304	1505	1001	1620
14.2336	2700	2989	3078	3979	3780	3159	2964	2406	2686	2769	2304	1525	1011	1705
14.2503	2710	2976	3088	3920	3846	3228	2971	2403	2680	2615	2329	1495	1029	1724
14.2669	2751	2975	3061	3916	3811	3162	3044	2409	2666	2588	2257	1541	1024	1720
14.2836	2726	2979	3073	3907	3761	3242	3010	2385	2642	2759	2287	1485	1023	1703
14.3003	2726	2974	3077	3980	3705	3286	3037	2386	2527	2567	2277	1527	1001	1841
14.3169	2707	2984	3062	3871	3814	3187	2952	2400	2589	2915	2281	1514	1033	1684
14.3336	2706	2983	3065	3971	3745	3296	3039	2400	2637	2596	2256	1531	981	1744
14.3503	2735	2954	3039	3924	3921	3127	2962	2402	2611	2766	2260	1471	948	1759
14.3669	2721	2974	3064	4068	3872	3235	3039	2393	2729	2696	2251	1541	996	1802
14.3836	2720	2986	3090	3942	3951	3284	2969	2419	2655	2659	2283	1534	988	1882
14.4003	2721	3003	3090	3903	3840	3227	3067	2389	2548	2771	2316	1521	1014	1690
14.4169	2746	2984	3028	3971	3907	3232	3030	2407	2583	2576	2349	1551	1009	1790
14.4336	2740	2974	3062	4025	3889	3221	2929	2339	2691	2778	2269	1566	1010	1692
14.4503	2736	2963	3057	3800	3875	3279	3009	2413	2634	2845	2310	1555	985	1832
14.4669	2732	2958	3079	3984	3806	3191	2970	2384	2655	2690	2266	1535	973	1785
14.4836	2730	2982	3070	3925	3773	3232	2985	2373	2589	2874	2287	1515	999	1786
14.5003	2721	2972	3080	3914	3829	3231	3040	2335	2620	2587	2331	1559	1017	1687
14.5169	2741	2957	3080	3922	3824	3243	2957	2380	2640	2646	2274	1512	995	1732
14.5336	2734	2972	3097	4021	3856	3156	3001	2373	2655	2721	2258	1571	970	1658
14.5503	2718	2982	3096	4122	3857	3182	3025	2372	2595	2528	2304	1538	986	1758
14.5669	2731	3007	3058	3921	3847	3228	2978	2410	2595	2595	2249	1531	1013	1718
14.5836	2712	2966	3076	3959	3775	3248	2946	2407	2552	2618	2257	1512	983	1636
14.6003	2738	2996	3058	4015	3774	3212	3101	2410	2596	2675	2327	1493	1017	1736
14.6169	2727	2980	3056	3946	3836	3349	2937	2357	2648	2697	2309	1480	1020	1774
14.6336	2732	2965	3076	3902	3756	3215	2916	2345	2616	2680	2292	1520	969	1690
14.6503	2717	2972	3066	3817	3874	3256	2981	2434	2572	2758	2366	1512	1048	1858
14.6669	2696	2981	3077	3939	3765	3246	3015	2349	2695	2627	2302	1536	1040	1728
14.6836	2728	2976	3083	3937	3769	3190	2992	2374	2574	2649	2295	1551	1016	1755
14.7003	2731	3002	3086	3956	3893	3235	3037	2353	2629	2605	2266	1537	998	1767
14.7169	2728	2983	3096	3941	3847	3222	2906	2416	2600	2640	2283	1524	985	1658
14.7336	2728	2982	3093	3868	3830	3155	3007	2350	2593	2647	2315	1522	976	1756
14.7503	2722	2986	3067	3906	3814	3326	3031	2365	2570	2726	2301	1554	981	1784
14.7669	2733	2990	3078	3960	3823	3234	3033	2412	2585	2697	2286	1572	1004	1805
14.7836	2746	2983	3086	3903	3804	3201	3066	2371	2668	2659	2323	1564	1011	1800
14.8003	2723	2987	3093	4078	3814	3333	3010	2445	2606	2681	2322	1531	983	1751
14.8169	2717	2995	3093	4030	3932	3371	2964	2363	2592	2737	2354	1527	965	1775
14.8336	2752	2984	3072	3900	3875	3237	2961	2399	2542	2668	2320	1537	1007	1748
14.8503	2741	2986	3070	3947	3919	3281	2980	2392	2790	2647	2298	1553	1044	1836
14.8669	2752	2996	3061	3802	3856	3275	2996	2401	2753	2775	2318	1551	1013	1880
14.8836	2748	2982	3112	3876	3842	3185	3027	2362	2722	2681	2299	1533	1011	1801
14.9003	2718	2974	3089	3965	3779	3219	2934	2391	2683	2749	2297	1558	1017	1876
14.9169	2745	2983	3083	3858	3939	3251	2992	2406	2630	2598	2288	1557	994	1795
14.9336	2728	2989	3101	3880	3810	3192	2970	2336	2694	2613	2286	1531	1056	1812
14.9503	2738	2986	3099	3994	3865	3275	2986	2425	2694	2653	2324	1492	1023	1820
14.9669	2727	2982	3091	3911	3817	3186	3009	2333	2697	2742	2315	1546	1007	1847
14.9836	2753	2967	3082	3820	3852	3215	2973	2382	2740	2588	2264	1524	998	1764
15.0003	2732	2965	3126	3935	3776	3286	3091	2370	2794	2688	2326	1542	1011	1726
15.0169	2708	2973	3093	4080	3844	3271	2978	2400	2766	2678	2301	1528	992	1709
15.0336	2739	2985	3131	3910	3819	3271	3007	2337	2704	2712	2300	1599	997	1726
15.0503	2736	3004	3085	3861	3691	3175	2946	2367	2785	2641	2286	1533	1038	1770
15.0669	2746	3000	3097	3956	3835	3197	2977	2351	2746	2696	2279	1551	1006	1819
15.0836	2752	2986	3093	4106	3798	3207	2968	2330	2801	2756	2341	1572	992	1782
15.1003	2761	2987	3136	3959	3914	3335	2987	2364	2784	2659	2295	1627	1039	1888
15.1169	2762	2976	3110	3824	3766	3301	2970	2341	2777	2609	2312	1602	1026	1776
15.1336	2742	2985	3133	3856	3783	3183	2980	2399	2716	2759	2276	1585	987	1823
15.1503	2747	3008	3095	3789	3815	3297	3084	2339	2813	2588	2293	1544	1042	1791
15.1669	2750	3008	3074	3850	3875	3316	3025	2336	2677	2814	2279	1535	1040	1705
15.1836	2753	2982	3102	3944	3871	3178	3000	2417	2748	2628	2299	1569	998	1824
15.2003	2748	2990	3115	4032	3895	3252	3044	2322	2710	2591	2281	1564	1008	1751
15.2169	2736	2975	3061	3946	3970	3320	3034	2436	2721	2649	2298	1506	1025	1789
15.2336	2769	2985	3107	4030	3819	3217	2920	2381	2798	2625	2306	1524	1003	1944
15.2503	2768	2982	3099	3891	3864	3194	3045	2333	2677	2731	2288	1553	999	1721
15.2669	2757	2993	3115	3933	3846	3334	3060	2371	2823	2542	2271	1564	993	1755
15.2836	2750	3004	3140	4039	3886	3179	2921	2366	2785	2847	2272	1543	1020	1815
15.3003	2763	3005	3117	3903	3845	3314	3003	2387	2686	2798	2321	1546	1003	1864
15.3169	2743	2997	3121	4003	3737	3290	2959	2377	2669	2777	2304	1549	976	1865
15.3336	2742	2976	3116	4027	3858	3254	3019	2366	2731	2748	2311	1539	1042	1734
15.3503	2757	2969	3161	3998	3846	3114	2983	2389	2718	2611	2276	1539	996	1913
15.3669	2745	3012	3116	3940	3867	3257	3009	2372	2733	2838	2258	1535	997	1740
15.3836	2731	2979	3116	3899	3787	3307	3066	2369	2727	2651	2306	1545	1023	1850
15.4003	2740	2985	3105	3927	3857	3190	3006	2366	2796	2672	2301	1562	1036	1770
15.4169	2742	2964	3119	3849	3810	3261	3023	2389	2632	2662	2260	1539	1000	1782
15.4336	2746	2987	3107	3982	3797	3126	3001	2359	2674	2587	2286	1538	1023	1791
15.4503	2752	2978	3128	3980	3993	3147	3078	2373	2752	2667	2317	1516	1005	1852
15.4669	2739	3009	3130	3958	3836	3191	3020	2416	2827	2682	2287	1534	1016	1725
15.4836	2730	2983	3147	3993	3837	3280	2977	2359	2754	2866	2225	1542	1043	1753
15.5003	2726	2982	3135	3972	3806	3286	3099	2370	2751	2744	2296	1536	991	1666
15.5169	2748	3006	3144	4055	3823	3233	2889	2375	2723	2609	2351	1526	1054	1804
15.5336	2752	2971	3142	3909	3805	3174	2968	2379	2727	2759	2277	1553	1062	1912
15.5503	2765	3009	3154	3941	3944	3277	3010	2344	2771	2748	2278	1551	1003	1839
15.5669	2753	2971	3122	3969	3763	3229	3069	2380	2756	2638	2303	1572	1018	1734
15.5836	2768	2988	3170	3901	3905	3148	2961	2339	2690	2729	2301	1587	1026	1915
15.6003	2752	2978	3108	3993	3943	3275	2929	2340	2728	2589	2284	1527	1038	1847
15.6169	2729	2963	3138	3958	3772	3212	3045	2328	2665	2877	2255	1574	997	1859
15.6336	2750	2976	3115	3905	3904	3194	3017	2330	2718	2595	2335	1587	1010	1928
15.6503	2725	3005	3149	3866	3941	3256	3002	2392	2785	2567	2315	1531	1023	1865
15.6669	2742	3006	3137	3948	3943	3204	3093	2350	2691	2670	2305	1544	1028	1768
15.6836	2779	3002	3169	3939	3969	3212	2922	2351	2698	2676	2258	1564	1026	1782
15.7003	2762	3021	3186	3929	3919	3360	2975	2357	2674	2764	2258	1550	988	1832
15.7169	2766	2994	3140	3867	3923	3215	2958	2417	2704	2698	2273	1563	1005	1860
15.7336	2766	3015	3141	3906	3858	3243	3019	2408	2679	2718	2257	1559	1053	1843
15.7503	2741	3021	3164	4066	3915	3188	3019	2416	2734	2821	2264	1556	985	1773
15.7669	2749	2972	3174	4046	3866	3309	2965	2350	2593	2680	2326	1511	998	1886
15.7836	2763	2993	3150	3912	3972	3289	2966	2392	2726	2596	2271	1580	1036	1770
15.8003	2745	3005	3195	3985	3904	3261	2995	2391	2656	2718	2273	1540	1001	1839
15.8169	2782	2992	3158	3948	3932	3313	3035	2389	2727	2732	2312	1569	1059	1879
15.8336	2742	2997	3147	3974	3891	3235	3003	2449	2684	2726	2308	1575	1008	1888
15.8503	2757	2982	3166	3867	3864	3282	2976	2398	2730	2745	2357	1570	1062	1823
15.8669	2755	3014	3213	4010	3865	3289	3035	2352	2685	2753	2294	1563	1024	1869
15.8836	2745	2988	3157	3945	3923	3229	3072	2355	2713	2715	2342	1536	1041	1775
15.9003	2751	3018	3150	4001	3882	3239	2948	2400	2746	2566	2322	1546	1029	1885
15.9169	2744	3021	3175	4040	3937	3305	2966	2369	2676	2770	2313	1505	1001	1879
15.9336	2784	2968	3185	4094	3970	3245	2976	2394	2633	2733	2278	1596	1076	1770
15.9503	2766	3024	3160	3945	3878	3227	2967	2372	2666	2680	2248	1578	1036	1757
15.9669	2768	2996	3201	3919	3961	3194	3062	2358	2639	2629	2272	1582	968	1825
15.9836	2766	2998	3199	3860	3865	3277	3002	2380	2701	2699	2255	1551	1057	1849
16.0003	2755	2990	3189	3903	3907	3219	3016	2400	2722	2752	2278	1536	1049	1908
16.0169	2774	2992	3190	3922	3868	3304	2981	2403	2634	3021	2263	1562	1043	1745
16.0336	2769	3003	3192	3995	3846	3259	3045	2412	2698	2745	2240	1557	1048	1795
16.0503	2773	2990	3209	4111	3886	3335	3071	2374	2672	2712	2303	1599	1012	1927
16.0669	2779	2983	3200	3818	3823	3204	2950	2366	2726	2960	2278	1575	1033	1920
16.0836	2761	3003	3195	3915	3978	3166	3040	2372	2667	2643	2247	1555	1065	1851
16.1003	2756	3006	3210	3916	3797	3185	2994	2357	2709	2666	2229	1609	1008	1930
16.1169	2767	3003	3205	3935	3937	3213	3075	2326	2798	2804	2234	1529	1054	1819
16.1336	2750	3009	3154	3813	3873	3235	3025	2387	2736	2667	2205	1561	1031	1928
16.1503	2781	3010	3197	3975	3904	3250	3077	2374	2741	2747	2251	1561	1006	1919
16.1669	2782	3005	3260	4003	4034	3294	3018	2386	2646	2675	2223	1550	992	1792
16.1836	2783	3003	3197	4014	3845	3216	3029	2424	2648	2630	2228	1558	1065	1883
16.2003	2776	3008	3203	3952	3889	3228	2910	2380	2765	2664	2274	1584	1011	1749
16.2169	2779	3007	3247	3994	3923	3247	2985	2349	2718	2739	2258	1532	998	1992
16.2336	2782	2978	3213	3886	3978	3219	2991	2374	2697	2612	2243	1582	1075	1945
16.2503	2774	3001	3201	3898	3956	3229	2926	2367	2796	2634	2247	1599	1076	1953
16.2669	2776	3001	3201	3906	3957	3196	2994	2365	2693	2726	2316	1543	999	1947
16.2836	2773	3008	3194	3992	3864	3221	2998	2378	2692	2664	2245	1611	1053	1824
16.3003	2791	3001	3193	3870	3823	3285	3048	2382	2838	2677	2258	1584	1065	1850
16.3169	2802	3020	3223	3853	3846	3319	3010	2389	2664	2808	2253	1569	1073	1870
16.3336	2783	3000	3245	3898	3829	3183	3013	2381	2713	2632	2254	1571	1074	1856
16.3503	2781	2991	3258	4007	3890	3270	3033	2450	2700	2787	2260	1595	1041	1889
16.3669	2779	3013	3217	4048	3868	3100	3050	2441	2714	2602	2272	1582	1057	1902
16.3836	2782	2999	3242	3893	3794	3219	3031	2420	2701	2884	2255	1569	1013	1776
16.4003	2777	3020	3218	3897	3758	3186	2891	2380	2724	2740	2248	1520	956	1730
16.4169	2805	2994	3199	3859	4019	3280	2953	2404	2704	2848	2246	1591	1024	1762
16.4336	2757	2991	3251	3993	3827	3304	3000	2410	2708	2662	2218	1567	1036	1693
16.4503	2783	3011	3236	3966	3896	3202	3016	2404	2592	2711	2245	1558	1046	1712
16.4669	2761	2989	3230	3906	3899	3205	3036	2356	2610	2667	2242	1583	1050	1948
16.4836	2787	3013	3243	3897	3822	3252	3017	2429	2631	2827	2247	1564	1049	1784
16.5003	2805	3009	3240	3953	3846	3284	2979	2383	2701	2626	2235	1525	991	1856
16.5169	2792	2985	3248	3835	4039	3318	3063	2466	2695	2813	2260	1539	1001	1907
16.5336	2809	2991	3254	3933	3904	3356	2969	2412	2682	2657	2231	1586	1055	1760
16.5503	2785	2998	3235	3941	3930	3277	2961	2414	2685	2672	2215	1538	984	1880
16.5669	2808	3009	3269	3889	3758	3261	2993	2417	2665	2694	2211	1593	1041	1875
16.5836	2794	2986	3266	3999	3915	3231	2976	2411	2723	2647	2243	1544	1054	1877
16.6003	2804	3004	3274	4061	3880	3269	2933	2417	2723	2787	2233	1571	1036	1853
16.6169	2789	3006	3308	4025	4017	3325	3036	2344	2700	2688	2217	1543	1007	1809
16.6336	2801	3004	3283	4003	3838	3294	2972	2415	2590	2640	2284	1615	1045	1796
16.6503	2822	3026	3259	3838	3864	3195	2932	2395	2769	2679	2201	1566	1017	1878
16.6669	2781	2982	3300	3890	3836	3253	3048	2394	2716	2605	2238	1528	1005	1867
16.6836	2803	2994	3253	3920	4001	3175	2994	2389	2748	2621	2250	1616	1016	1832
16.7003	2801	2990	3266	3967	3908	3261	3008	2411	2756	2614	2249	1567	1019	1908
16.7169	2816	3020	3285	3902	3954	3352	3020	2376	2685	2671	2254	1578	1019	1853
16.7336	2803	2989	3299	3891	3934	3151	3016	2444	2740	2709	2258	1585	1019	1898
16.7503	2808	2984	3284	4084	3913	3414	3044	2373	2636	2918	2261	1558	1032	1856
16.7669	2803	3016	3269	3845	3857	3217	2964	2453	2689	2634	2255	1561	1058	1763
16.7836	2816	3039	3294	3953	3855	3191	2966	2416	2681	2591	2235	1586	1025	1881
16.8003	2838	2974	3308	3858	4024	3225	3023	2408	2729	2680	2257	1581	1030	1731
16.8169	2832	3002	3285	3913	4076	3314	3063	2405	2706	2737	2209	1562	1075	1765
16.8336	2815	3029	3278	4051	3928	3288	3035	2372	2716	2696	2233	1568	1006	1835
16.8503	2831	3005	3269	3873	4002	3313	3052	2379	2703	2651	2256	1555	1025	1904
16.8669	2844	3003	3285	4017	4037	3326	2999	2377	2681	2747	2213	1585	1056	1866
16.8836	2820	2997	3304	3881	3872	3223	3074	2395	2722	2764	2236	1569	1036	1848
16.9003	2820	3014	3317	4003	3940	3182	3102	2411	2727	2645	2290	1517	1066	1820
16.9169	2831	3000	3287	4083	3882	3278	3084	2396	2649	2644	2224	1583	1036	1815
16.9336	2840	3027	3330	3999	3967	3140	3113	2409	2674	2703	2221	1584	1022	1741
16.9503	2819	3002	3331	3961	3905	3333	3097	2418	2676	2649	2225	1563	1069	1665
16.9669	2827	3017	3380	3998	3927	3166	3094	2377	2662	2683	2216	1535	999	1736
16.9836	2843	3023	3333	3997	3893	3328	3059	2393	2670	2634	2234	1600	1027	1720
17.0003	2832	3016	3289	3943	3979	3270	3007	2410	2716	2645	2223	1588	1102	1837
17.0169	2858	2998	3351	3948	3979	3250	2939	2381	2560	2783	2214	1515	1077	1834
17.0336	2852	3024	3354	3881	3932	3231	3054	2391	2648	2784	2224	1568	1049	1767
17.0503	2863	3012	3386	3842	3887	3241	3016	2433	2670	2744	2216	1555	1002	1867
17.0669	2859	3012	3364	4013	4020	3293	2958	2415	2650	2591	2248	1580	1021	1896
17.0836	2835	3015	3363	3956	3927	3351	3068	2413	2729	2638	2255	1594	1031	1865
17.1003	2821	3025	3350	3962	3952	3312	3027	2438	2746	2667	2288	1625	1017	1711
17.1169	2828	2997	3371	3863	3963	3156	3116	2396	2781	2590	2227	1572	1026	1870
17.1336	2840	3017	3384	3968	4001	3238	3168	2438	2692	2753	2226	1560	981	1776
17.1503	2873	3022	3410	3914	4032	3205	3016	2439	2729	2627	2183	1551	1027	1835
17.1669	2869	3007	3354	3960	3997	3265	3124	2431	2700	2706	2256	1612	1016	1831
17.1836	2868	3026	3383	3972	3917	3305	3033	2442	2759	2681	2235	1589	1048	1725
17.2003	2832	3030	3417	3943	4003	3147	2979	2422	2645	2878	2218	1590	1089	1900
17.2169	2891	3035	3365	3883	3937	3314	2977	2388	2746	2728	2217	1604	1071	1915
17.2336	2867	3020	3355	3821	3915	3231	3015	2411	2737	2934	2229	1525	1037	1851
17.2503	2889	3031	3415	3798	4012	3265	2948	2385	2774	2643	2274	1596	1040	1805
17.2669	2880	3026	3354	3823	3864	3252	3009	2372	2750	2843	2230	1571	1040	1841
17.2836	2864	3047	3396	3836	4077	3287	2976	2436	2668	2767	2203	1519	1034	1755

## Sheet: Fig. 2
Cell death
		Ctrl 3h			Ctrl 24h			diMAß 3h			diMAß 24h			Aß40 3h			Aß40 24h
	Normal	162	52	250	101	201	223	93	202	286	33	167	325	247	300	262	130	293	234
	Dense	86	68	47	47	93	64	47	34	49	55	90	69	87	114	48	94	161	58
	Total number	248	120	297	148	294	287	140	236	335	88	257	394	334	414	310	224	454	292
	Percentage normal	65.3226	43.3333	84.1751	68.2432	68.3673	77.7003	66.4286	85.5932	85.3731	37.5	64.9805	82.4873	73.9521	72.4638	84.5161	58.0357	64.5374	80.137
	Percentage dense	34.6774	56.6667	15.8249	31.7568	31.6327	22.2997	33.5714	14.4068	14.6269	62.5	35.0195	17.5127	26.0479	27.5362	15.4839	41.9643	35.4626	19.863
		Ctrl 3h		Ctrl 24h		dimAß 3h		dimAß 24h		Aβ40 3h		Aß40 24h
		Normal	Dense	Normal	Dense	Normal	Dense	Normal	Dense	Normal	Dense	Normal	Dense
	Mean	64.28	35.72	71.44	28.56	79.13	20.87	61.66	38.34	76.98	23.02	67.57	32.43
	SEM	11.8	11.8	3.132	3.132	6.352	6.352	13.09	13.09	3.794	3.794	6.558	6.558
	N	3	3	3	3	3	3	3	3	3	3	3	3
	Two-way ANOVA	Ordinary
	Alpha	0.05
	Tukey's multiple comparisons test	Mean Diff,	95,00% CI of diff,	Significant?	Summary
	Normal
	Ctrl 3h vs. Ctrl 24h	-20.33	-195,1 to 154,4	No	ns
	Ctrl 3h vs. diMAß 3h	-39	-213,7 to 135,7	No	ns
	Ctrl 3h vs. diMAß 24h	-20.33	-195,1 to 154,4	No	ns
	Ctrl 3h vs. Aß40 3h	-115	-289,7 to 59,73	No	ns
	Ctrl 3h vs. Aß40 24h	-64.33	-239,1 to 110,4	No	ns
	Ctrl 24h vs. diMAß 3h	-18.67	-193,4 to 156,1	No	ns
	Ctrl 24h vs. diMAß 24h	0	-174,7 to 174,7	No	ns
	Ctrl 24h vs. Aß40 3h	-94.67	-269,4 to 80,07	No	ns
	Ctrl 24h vs. Aß40 24h	-44	-218,7 to 130,7	No	ns
	diMAß 3h vs. diMAß 24h	18.67	-156,1 to 193,4	No	ns
	diMAß 3h vs. Aß40 3h	-76	-250,7 to 98,73	No	ns
	diMAß 3h vs. Aß40 24h	-25.33	-200,1 to 149,4	No	ns
	diMAß 24h vs. Aß40 3h	-94.67	-269,4 to 80,07	No	ns
	diMAß 24h vs. Aß40 24h	-44	-218,7 to 130,7	No	ns
	Aß40 3h vs. Aß40 24h	50.67	-124,1 to 225,4	No	ns

## Sheet: Fig. 3
Somatodendritic Tau levels	ctrl 3h				ctrl 24h				diMAß 3h				diMAß 24h				Aß40 3h				Aß40 24h
	0.693978	0.412346	0.930551	1.27154	1.75136	0.912762	0.620501	0.742368	1.71043	0.824213	0.591507	1.08691	3.71065	0.972857	1.61712	1.27644	0.42305	1.10577	0.419739	0.704251	1.18817	1.47028	1.37461	1.15076
	1.16427	0.81298	0.690955	0.714714	0.764828	0.939378	0.724975	0.708534	1.32695	1.1534	0.714952	0.728941	9.09657	0.910485	2.77331	1.40294	0.424662	0.825386	1.24791	0.976016	0.785888	2.18896	1.45182	1.04584
	1.33872	1.25318	0.77884	1.16519	1.0346	1.16651	0.702126	0.792822	1.70585	0.941958	0.962268	0.756472	6.91468	1.24368	3.2679	1.31752	0.967805	0.517361	1.15609	0.877826	0.457734	1.7927	1.33324	0.794031
	0.60174	1.55275	0.523747	1.02987	0.824947	1.08076	1.11154	0.590416	1.12751	1.71479	0.801965	0.873094	2.22755	1.14827	3.30035	1.91091	0.582553	0.855304	0.981631	0.838954	0.914016	1.13078	1.15278	0.777185
	0.635178	1.29994	0.652006	1.16808	1.58199	1.37306	1.20956	0.906279	0.389335	1.04798	0.827163	0.906117	0.196351	0.777576	2.86124	1.39103	0.809295	0.628593	0.591334	0.703913	1.64617	1.05071	1.20537	0.736851
	0.668753	0.544245	0.869644	1.22009	1.05843	0.988014	1.27393	1.06493	0.90843	0.893298	0.746899	0.718152	3.58953	1.03721	1.9215	1.34633	0.648538	0.834216	0.773637	0.681484	0.823367	2.59673	1.26573	0.828717
	0.435538	1.13876	0.847955	0.917575	1.80016	0.76994	0.955014	0.817877	1.07674	0.817183	0.744102	1.01281	3.71792	1.73921	2.03311	1.39524	0.480475	0.849761	1.3855	1.07337	1.21081	2.76527	1.32517	1.12169
	1.1189	1.34211	0.894279	0.780096	1.06235	1.19279	1.15334	0.860811	1.24481	0.649718	0.791626	0.974716	6.71827	1.07466	2.84173	1.39416	0.515186	0.651649	1.25645	1.09021	0.797679	1.95598	1.3183	0.842665
	0.646245	0.884628	0.905675	1.06915	0.682358	0.842155	0.898087	0.698668	1.24753	0.801989	0.94371	1.14133	3.57839	1.65751	1.89653	1.55878	0.566371	0.844406	1.66171	1.03125	0.880208	2.15961	1.36646	0.844894
	0.676959	1.11804	0.975669	1.18361	0.783914	1.15034	1.0817	0.698668	1.65191	0.859738	0.562931	0.788409	4.18933	1.35891	1.6336	1.45934	0.587614	0.897602	1.92772	0.818955	0.68852	1.69081	1.1656	0.800342
	0.882633	1.12675	0.791161	1.09261	0.974041	1.10564	1.37714	0.700487	1.55924	2.56302	0.683987	0.660628	5.96552	1.35576	2.83532	1.70944	0.517405	0.937517	1.85211	0.64022	0.767121	1.76969	1.20497	0.926537
	0.354106	1.384	0.733172	0.798853	0.590876	1.18241	0.876537	1.03117	0.88361	1.41078	0.681799	1.20348	0.242172	1.38096	2.31628	1.74648	0.6965	0.612896	1.03309	0.775339	0.717886	1.90617	0.857479	0.833592
	0.499569	1.19494	1.3305	0.836692	0.826886	1.09735	1.10715	0.8941	1.10189	1.36753	0.67864	0.831447	4.2936	1.38079	2.90761	1.07194	0.478065	1.11146	0.815538	1.23198	0.948567	1.70606	1.11598	0.774702
	0.38387	0.801328	1.95785	1.32481	0.947131	0.828416	1.70972	0.750694	1.79023	0.831704	0.846181	1.27748	3.30193	2.1312	4.0327	0.913493	0.498899	0.86415	0.812832	1.25805	0.70921	1.55079	1.13418	0.758006
	0.439399	0.521117	0.951114	1.56604	0.814308	0.706112	1.10404	0.763374	0.541859	0.760235	1.07153	1.11692	1.94978	0.988528	2.41919	0.928942	0.483679	1.09943	1.2006	1.22215	0.633863	1.70207	0.861993	0.718347
	0.381472	0.727245	1.0238	1.25193	1.40693	0.990665	1.81115	0.715611	0.706995	0.946525	0.593207	0.900969	4.63165	1.12333	1.98544	1.55627	0.30226	0.524465	0.72733	1.49294	0.706679	1.0741	1.21611	1.32872
	0.904775	0.865189	1.2584	1.27075	1.23633	0.978249	1.12993	0.877572	0.639955	0.872981	0.564218	1.32811	5.10719	1.00951	2.1503	2.03982	0.426258	0.606055	1.01708	1.16649	0.811428	1.32859	0.955462	0.980266
	0.242164	0.93846	1.2953	1.26428	1.41162	1.81703	0.778059	0.752995	1.19712	0.993514	0.611168	0.902873	5.02893	1.40202	1.64064	1.78675	0.685063	1.0225	0.980918	1.09373	0.680291	0.773388	0.780138	0.928208
	0.919929	0.930993	0.979138	1.04666	0.697847	1.30925	1.45833	1.50978	1.34898	1.13442	1.00883	1.16986	3.48342	1.83883	1.86113	1.94495	0.644318	0.445157	1.12803	1.18933	0.794016	0.886902	1.48771	1.12066
	1.44595	0.705612	0.985686	0.857749	0.872165	1.41801	1.00371	1.17182	1.28563	0.935921	0.735354	1.13941	3.88161	1.56963	2.85142	1.4384	1.48025	0.406598	0.865078	0.692441	1.38495	1.54102	1.10637	0.808862
	0.910641	1.69771	1.11688	0.802246	0.956454	1.41645	0.709007	1.40855	1.257	2.32739	0.798162	1.1173	4.61616	1.40357	2.83899	1.01317	0.959136	0.611981	0.877932	0.725873	1.11836	1.33125	1.30195	0.803858
	0.880827	0.988619	0.885485	0.828067	0.434689	1.14805	1.09527	1.25546	0.915814	1.2283	0.96429	0.809564	2.54922	2.13912	1.70979	1.16546	0.87148	0.336362	0.888708	1.01755	0.77317	1.39971	1.15536	1.21297
	0.788044	0.760049	1.14405	1.04462	0.566095	1.75471	0.969701	1.23718	0.819423	1.17854	0.885801	0.979487	2.05307	1.51967	1.55417	2.33408	0.910209	0.449363	0.786009	1.44779	0.732367	1.50856	1.22194	1.46851
	4.62103	0.969441	1.13556	0.777653	0.645295	1.38262	0.938523	1.33895	1.01915	1.11731	1.13821	0.797157	2.30969	1.53677	1.64581	1.74194	1.64307	0.751711	0.686986	1.37472	1.22722	1.21881	1.08832	1.17634
	3.5217	1.18576	1.2512	0.726315	0.665872	1.19558	0.66165	1.29908	1.30923	0.676851	0.697428	1.18221	2.53269	0.816711	1.40406	1.23042	0.652213	0.37193	0.826491	0.610148	1.03375	0.954344	1.32162	1.07132
	2.40192	1.16506	0.996921	0.986311	0.909757	0.794268	1.03636	0.657904	1.21707	0.773558	1.1465	1.05251	3.36624	1.10443	1.65503	1.72657	0.551419	0.561756	1.40387	0.768378	0.701806	1.26506	0.864727	0.814633
	1.36272	0.907328	1.09203	0.632232	0.78655	0.67495	1.33393	0.782046	1.04788	0.509329	1.14259	1.24117	7.93673	0.698762	1.63916	1.50352	0.558761	0.426799	0.899299	0.704556	0.933534	0.9861	0.730908	1.4607
	0.403431	0.771421	1.07932	0.891636	0.991033	0.532267	1.16047	0.637672	0.9265	1.18925	1.0447	0.820931	4.22141	1.15859	1.28452	1.00873	0.47167	0.518469	1.224	0.952781	1.00187	1.07882	0.549215	1.15083
	0.336605		1.0501	0.824486	0.727517	0.582439	0.592219	0.663884	1.02577	1.32977	1.00701	0.945924	6.30161	1.21558	2.09898	1.01025	0.47891	0.352392	1.07402	0.924042	0.928781	1.0913	1.048	1.13281
	0.338929		0.873027	0.925842	0.739436	0.601577	1.05117	0.762815	1.06901	1.04266	1.00782	0.820041	3.67433	1.47737	1.6573	1.2329	0.46026	0.519665	1.10485	0.70399	1.37556	1.62128	1.07737	0.844803
				1.01641								0.976147		1.617	3.92182	0.942369					1.44335			0.923847
				1.15059								0.972455		1.86587	3.662	0.939048					1.00668			1.06471
				0.827937										1.1353	3.40337
				0.735369											3.33384
															2.87655
Mean	1	1	1	1	0.9515	1.064	1.054	0.9031	1.135	1.096	0.8332	0.976	4.046	1.327	2.395	1.42	0.6592	0.6847	1.054	0.9596	0.932	1.517	1.135	0.9764
SEM	0.1749	0.05793	0.04818	0.03759	0.06244	0.05829	0.05394	0.04736	0.06254	0.08161	0.03339	0.0317	0.3688	0.06329	0.1307	0.06398	0.05428	0.0435	0.06302	0.0465	0.04789	0.08911	0.04088	0.03687
N	30	33	35	32	30	30	30	30	30	30	30	32	30	33	35	32	30	30	30	30	32	30	30	32
Two-way ANOVA	Ordinary
Alpha	0.05
Tukey's multiple comparisons test	Predicted (LS) mean diff,	95,00% CI of diff,	Significant?	Summary	Adjusted P Value
Ctrl 3h vs. Ctrl 24h	0.00685	-0,1948 to 0,2085	No	ns	>0,9999
Ctrl 3h vs. diMAß 3h	-0.01005	-0,2108 to 0,1907	No	ns	>0,9999
Ctrl 3h vs. diMAß 24h	-1.297	-1,495 to -1,099	Yes	****	<0,0001
Ctrl 3h vs. Aß40 3h	0.1606	-0,04099 to 0,3622	No	ns	0.205
Ctrl 3h vs. Aß40 24h	-0.1401	-0,3401 to 0,05987	No	ns	0.3422
Ctrl 24h vs. diMAß 3h	-0.0169	-0,2215 to 0,1877	No	ns	>0,9999
Ctrl 24h vs. diMAß 24h	-1.304	-1,505 to -1,102	Yes	****	<0,0001
Ctrl 24h vs. Aß40 3h	0.1538	-0,05168 to 0,3592	No	ns	0.2686
Ctrl 24h vs. Aß40 24h	-0.1469	-0,3508 to 0,05689	No	ns	0.3097
diMAß 3h vs. diMAß 24h	-1.287	-1,488 to -1,086	Yes	****	<0,0001
diMAß 3h vs. Aß40 3h	0.1707	-0,03397 to 0,3753	No	ns	0.1635
diMAß 3h vs. Aß40 24h	-0.1301	-0,3331 to 0,07298	No	ns	0.4468
diMAß 24h vs. Aß40 3h	1.458	1,256 to 1,659	Yes	****	<0,0001
diMAß 24h vs. Aß40 24h	1.157	0,9569 to 1,357	Yes	****	<0,0001
Aß40 3h vs. Aß40 24h	-0.3007	-0,5046 to -0,09688	Yes	***	0.0004

## Sheet: Fig. 4b
Ctrl.	Time [s]	Norm. arb.u.
	1	0.0914502
	2	0.0171044
	3	0.227158
	4	1
	5	0.266464
	6	0.0255121
	7	0.729379
	8	0.562801
	9	0.0801314
	10	0.1617
	11	0.947612
	12	0.23368
	13	0.0404138
	14	0.174077
	15	0.962249
	16	0.277938
	17	0.0905667
	18	0.873934
	19	0.320518
	20	0.078287
	21	0.559157
	22	0.703989
	23	0.120513
	24	0.0627501
	25	0.286081
	26	0.845266
	27	0.197985
	28	0.0664023
	29	0.702356
	30	0.379013
	31	0
	32	0.403642
	33	0.475614
	34	0.0373236
	35	0.303275
	36	0.711033
	37	0.141652
	38	0.10702
	39	0.875575
	40	0.205249
	41	0.070372
	42	0.880558
	43	0.230126
	44	0.0359189
	45	0.0489599
	46	0.784694
	47	0.238509
	48	0.41735
	49	0.618039
	50	0.125065
	51	0.132801
	52	0.888612
	53	0.224695
	54	0.0889625
	55	0.697682
	56	0.364197
	57	0.104296
	58	0.911184
	59	0.275226
	60	0.185852

## Sheet: Fig. 4c
dimAß	Time [s]	Norm. arb.u.
	1	0.425111
	2	0.276892
	3	0.183631
	4	0.111783
	5	0.0444604
	6	0.0328737
	7	0.0697693
	8	0.0625403
	9	0.0214475
	10	0.10728
	11	0.076665
	12	0.106724
	13	0.082109
	14	0.0503611
	15	0
	16	0.0450183
	17	0.0474255
	18	0.0768995
	19	0.0471984
	20	0.159764
	21	0.990737
	22	0.777893
	23	0.436268
	24	0.263523
	25	0.128006
	26	0.0889182
	27	0.120111
	28	0.0883899
	29	0.095172
	30	0.191601
	31	0.205985
	32	0.303507
	33	1
	34	0.567304
	35	0.357177
	36	0.244897
	37	0.187036
	38	0.194734
	39	0.189747
	40	0.149446
	41	0.186186
	42	0.225524
	43	0.263106
	44	0.378669
	45	0.803449
	46	0.464249
	47	0.29495
	48	0.180814
	49	0.147975
	50	0.123081
	51	0.165043
	52	0.181663
	53	0.233666
	54	0.282351
	55	0.817559
	56	0.67845
	57	0.411439
	58	0.258232
	59	0.213779
	60	0.148654

## Sheet: Fig. 4d
Peaks/min
	Ctrl	diMAß
	11	17
	10	4
	6	8
	9	9
	11	10
	12	7
	14	12
	23	14
	19	11
	14	8
	11	6
	19	10
	18	13
	13	12
	21	11
	19	12
	16	10
	14	13
	14	16
	17	7
	13	13
	20	15
	12	3
	21	8
	15	9
	15	7
	15	9
	19	14
	10	18
	16	12
	8	13
	10	11
	13	12
	11	8
	10	6
Mean	14.26	10.51
Std. Error of Mean	0.701	0.5932
Unpaired t test
P value	0.0001
P value summary	***
Significantly different (P < 0.05)?	Yes
One- or two-tailed P value?	Two-tailed

## Sheet: Fig. 6a-h
6a	Time [h]	5 µM	3 µM	1.8 µM	1.08 µM	0.65 µM	Time [h]	Fit_5 µM	Time [h]	Fit_3 µM	Time [h]	Fit_1.8 µM	Time [h]	Fit_1.08 µM	Time [h]	Fit_0,65 µM		6b	Time [h]	5 µM	3 µM	1,8 µM	1,08 µM	0,65 µM	Time [h]	Fit_5 µM	Fit_3 µM	Fit_1.8 µM	Fit_1.08 µM	Fit_0.65 µM		6c	Time [h]	5 µM	3 µM	1,8 µM	1,08 µM	0,65 µM	Time [h]	Fit_5 µM	Fit_3 µM	Fit_1.8 µM	Fit_1.08 µM	Fit_0.65 µM		6d	Time [h]	5 µM	3 µM
	0	217	217	203	204	201	0	43.0085	0	201.354	0	221.048	0	220.642	0	200.382			0	208	199	203	208	203	0	62.2286	42.3744	112.361	186.969	195.011			0	636	449	320	261	228	0	487.698	282.953	253.522	240.885	222.136			0	627	410
	0.01667	240	225	212	209	206	0.01001	74.316	0.00601	205.274	0.003	221.45	0.00549	220.822	0.00549	200.453			0.01667	318	223	204	210	202	0.00501	157.804	67.8675	117.83	187.994	195.221			0.01111	616	347	259	222	201	0.00801	669.635	363.303	263.549	243.921	222.832			0.01111	730	376
	0.03333	252	230	212	208	196	0.02002	104.77	0.01201	209.171	0.00601	221.851	0.01098	221.003	0.01098	200.525			0.03333	447	254	212	212	202	0.01001	243.568	92.3407	123.219	189.013	195.43			0.02222	775	398	274	224	208	0.01602	789.789	426.17	273.066	246.88	223.523			0.02222	864	465
	0.05	282	246	221	207	201	0.03003	134.409	0.01802	213.044	0.00901	222.252	0.01647	221.184	0.01647	200.596			0.05	582	274	217	211	196	0.01502	321.093	115.86	128.528	190.027	195.639			0.03333	896	431	289	239	213	0.02404	876.711	477.093	282.115	249.767	224.206			0.03333	913	512
	0.06667	297	241	209	208	202	0.04004	163.269	0.02403	216.894	0.01201	222.652	0.02196	221.364	0.02196	200.667			0.06667	702	310	224	211	198	0.02002	391.618	138.487	133.759	191.035	195.847			0.04444	1006	480	286	231	205	0.03205	943.348	519.432	290.734	252.583	224.884			0.04444	946	558
	0.08333	327	250	224	199	200	0.05005	191.382	0.03003	220.722	0.01502	223.052	0.02745	221.544	0.02745	200.739			0.08333	814	339	229	211	201	0.02503	456.137	160.275	138.916	192.038	196.055			0.05556	1081	515	300	235	213	0.04006	996.532	555.355	298.956	255.331	225.555			0.05556	972	577
	0.1	347	261	215	200	195	0.06006	218.781	0.03604	224.526	0.01802	223.451	0.03293	221.724	0.03293	200.81			0.1	929	383	241	209	201	0.03003	515.456	181.276	143.998	193.035	196.263			0.06667	1122	542	319	242	211	0.04807	1040.26	586.335	306.81	258.015	226.221			0.06667	980	599
	0.11667	380	271	221	204	195	0.07007	245.496	0.04204	228.308	0.02102	223.85	0.03842	221.904	0.03842	200.881			0.11667	1013	399	250	212	198	0.03504	570.24	201.536	149.009	194.028	196.47			0.07778	1192	570	319	240	201	0.05608	1077.03	613.41	314.322	260.637	226.88			0.07778	987	615
	0.13333	397	287	219	201	187	0.08008	271.554	0.04805	232.067	0.02403	224.249	0.04391	222.084	0.04391	200.953			0.13333	1098	441	251	207	204	0.04004	621.037	221.096	153.95	195.015	196.677			0.08889	1232	608	327	243	209	0.0641	1108.51	637.338	321.518	263.199	227.533			0.08889	992	618
	0.15	431	291	226	201	195	0.09009	296.982	0.05406	235.805	0.02703	224.647	0.0494	222.264	0.0494	201.024			0.15	1170	475	262	209	205	0.04505	668.308	239.998	158.822	195.996	196.883			0.1	1264	630	336	245	208	0.07211	1135.87	658.683	328.418	265.702	228.181			0.1	982	639
	0.16667	460	302	219	208	199	0.1001	321.804	0.06006	239.521	0.03003	225.045	0.05489	222.444	0.05489	201.095			0.16667	1250	489	270	222	202	0.05005	712.445	258.276	163.627	196.973	197.089			0.11111	1300	651	347	253	210	0.08012	1159.93	677.881	335.042	268.151	228.823			0.11111	997	632
	0.18333	476	309	234	205	194	0.11011	346.046	0.06607	243.215	0.03304	225.442	0.06038	222.623	0.06038	201.166			0.18333	1297	529	276	220	201	0.05506	753.778	275.965	168.366	197.944	197.294			0.12222	1308	680	357	252	214	0.08813	1181.3	695.267	341.408	270.546	229.459			0.12222	989	636
	0.2	510	313	232	197	192	0.12012	369.728	0.07208	246.887	0.03604	225.839	0.06587	222.802	0.06587	201.237			0.2	1358	565	283	222	206	0.06006	792.592	293.095	173.042	198.911	197.5			0.13333	1325	690	365	263	214	0.09614	1200.45	711.111	347.533	272.889	230.09			0.13333	998	649
	0.21667	539	324	239	217	192	0.13013	392.872	0.07808	250.539	0.03904	226.236	0.07136	222.982	0.07136	201.309			0.21667	1393	579	284	227	202	0.06507	829.133	309.695	177.655	199.872	197.704			0.14444	1343	723	381	263	213	0.10415	1217.74	725.628	353.431	275.182	230.715			0.14444	1008	647
	0.23333	566	337	239	203	196	0.14014	415.499	0.08409	254.169	0.04205	226.632	0.07685	223.161	0.07685	201.38			0.23333	1448	622	292	225	207	0.07007	863.615	325.792	182.207	200.829	197.909			0.15556	1366	740	379	270	215	0.11217	1233.45	738.992	359.116	277.428	231.334			0.15556	994	655
	0.25	585	336	241	207	193	0.15015	437.626	0.09009	257.778	0.04505	227.027	0.08234	223.34	0.08234	201.451			0.25	1487	637	305	230	198	0.07508	896.224	341.411	186.698	201.78	198.113			0.16667	1365	750	396	270	219	0.12018	1247.81	751.35	364.601	279.627	231.949			0.16667	998	655
	0.26667	622	350	249	208	199	0.16016	459.273	0.0961	261.367	0.04805	227.422	0.08783	223.519	0.08783	201.522			0.26667	1514	667	317	238	205	0.08008	927.124	356.575	191.132	202.727	198.316			0.17778	1384	768	407	272	216	0.12819	1261.01	762.821	369.897	281.781	232.558			0.17778	1003	662
	0.28333	647	372	248	208	194	0.17017	480.456	0.10211	264.936	0.05106	227.817	0.09331	223.697	0.09331	201.593			0.28333	1576	691	322	234	198	0.08509	956.458	371.306	195.508	203.669	198.519			0.18889	1378	787	405	272	230	0.1362	1273.18	773.506	375.014	283.892	233.162			0.18889	1001	662
	0.3	659	367	243	217	206	0.18019	501.192	0.10811	268.484	0.05406	228.211	0.0988	223.876	0.0988	201.664			0.3	1593	710	329	245	203	0.0901	984.356	385.624	199.828	204.606	198.722			0.2	1407	792	419	273	227	0.14421	1284.46	783.492	379.962	285.961	233.761			0.2	1017	666
	0.31667	695	375	252	223	195	0.1902	521.496	0.11412	272.012	0.05706	228.605	0.10429	224.054	0.10429	201.735			0.31667	1641	723	354	236	203	0.0951	1010.93	399.547	204.093	205.538	198.925			0.21111	1406	807	420	276	223	0.15223	1294.96	792.851	384.752	287.99	234.355			0.21111	1010	678
	0.33333	723	392	265	216	202	0.20021	541.382	0.12013	275.52	0.06007	228.999	0.10978	224.233	0.10978	201.806			0.33333	1661	754	351	242	207	0.10011	1036.28	413.095	208.304	206.465	199.127			0.22222	1414	825	433	287	225	0.16024	1304.75	801.647	389.39	289.979	234.943			0.22222	997	667
	0.35	735	398	262	219	201	0.21022	560.866	0.12613	279.009	0.06307	229.392	0.11527	224.411	0.11527	201.877			0.35	1676	782	353	241	203	0.10511	1060.5	426.282	212.463	207.388	199.328			0.23333	1408	827	432	286	224	0.16825	1313.91	809.933	393.884	291.93	235.527			0.23333	1010	670
	0.36667	763	417	266	213	195	0.22023	579.961	0.13214	282.478	0.06607	229.784	0.12076	224.589	0.12076	201.948			0.36667	1703	799	359	243	206	0.11012	1083.67	439.126	216.57	208.306	199.529			0.24444	1418	830	444	287	220	0.17626	1322.51	817.757	398.243	293.845	236.107			0.24444	1009	676
	0.38333	793	419	259	214	197	0.23024	598.679	0.13814	285.927	0.06908	230.177	0.12625	224.767	0.12625	202.019			0.38333	1738	820	365	243	209	0.11512	1105.87	451.64	220.626	209.22	199.73			0.25556	1422	841	451	295	226	0.18427	1330.61	825.161	402.472	295.724	236.681			0.25556	1026	667
	0.4	804	419	267	218	199	0.24025	617.032	0.14415	289.358	0.07208	230.568	0.13174	224.945	0.13174	202.09			0.4	1760	834	370	243	206	0.12013	1127.15	463.839	224.634	210.129	199.931			0.26667	1424	858	461	289	231	0.19229	1338.24	832.18	406.578	297.569	237.251			0.26667	1016	667
	0.41667	829	439	267	217	188	0.25026	635.033	0.15016	292.77	0.07508	230.96	0.13723	225.122	0.13723	202.161			0.41667	1758	851	371	258	207	0.12513	1147.59	475.735	228.592	211.033	200.131			0.27778	1423	875	456	290	230	0.2003	1345.46	838.848	410.567	299.379	237.816			0.27778	991	681
	0.43333	854	441	274	215	198	0.26027	652.692	0.15616	296.163	0.07809	231.351	0.14272	225.3	0.14272	202.232			0.43333	1788	875	387	257	205	0.13014	1167.24	487.341	232.504	211.933	200.33			0.28889	1437	856	463	308	233	0.20831	1352.3	845.191	414.444	301.158	238.376			0.28889	1026	681
	0.45	892	448	274	216	190	0.27028	670.02	0.16217	299.537	0.08109	231.741	0.14821	225.477	0.14821	202.303			0.45	1809	893	402	259	214	0.13514	1186.13	498.669	236.368	212.828	200.53			0.3	1444	876	475	298	232	0.21632	1358.79	851.237	418.214	302.905	238.932			0.3	1023	680
	0.46667	915	457	276	217	206	0.28029	687.027	0.16818	302.893	0.08409	232.131	0.15369	225.655	0.15369	202.374			0.46667	--	911	405	266	213	0.14015	1204.34	509.729	240.188	213.72	200.729			0.31111	1438	891	484	301	240	0.22433	1364.96	857.007	421.882	304.621	239.484			0.31111	1030	674
	0.48333	928	461	283	221	207	0.2903	703.723	0.17418	306.23	0.0871	232.521	0.15918	225.832	0.15918	202.445			0.48333	--	921	418	264	209	0.14515	1221.88	520.532	243.962	214.606	200.927			0.32222	1445	876	487	315	239	0.23235	1370.84	862.522	425.454	306.308	240.031			0.32222	1032	681
	0.5	949	476	282	226	200	0.30031	720.118	0.18019	309.55	0.0901	232.91	0.16467	226.009	0.16467	202.515			0.5	--	930	412	262	212	0.15016	1238.81	531.087	247.692	215.488	201.125			0.33333	1456	897	492	310	232	0.24036	1376.44	867.8	428.932	307.966	240.574			0.33333	1028	686
	0.51667	967	482	284	228	200	0.31032	736.22	0.18619	312.851	0.0931	233.299	0.17016	226.186	0.17016	202.586			0.51667	--	957	423	265	214	0.15516	1255.16	541.404	251.38	216.366	201.323			0.34444	1451	902	504	304	237	0.24837	1381.79	872.857	432.321	309.595	241.112			0.34444	1028	682
	0.53333	989	489	286	226	200	0.32033	752.038	0.1922	316.135	0.0961	233.687	0.17565	226.363	0.17565	202.657			0.53333	--	965	437	275	211	0.16017	1270.95	551.492	255.025	217.24	201.521			0.35556	1475	917	494	308	243	0.25638	1386.91	877.709	435.624	311.198	241.647			0.35556	1025	687
	0.55	1002	488	292	232	198	0.33034	767.58	0.19821	319.401	0.09911	234.075	0.18114	226.539	0.18114	202.728			0.55	--	984	427	274	212	0.16517	1286.23	561.359	258.629	218.109	201.718			0.36667	1478	917	509	319	239	0.26439	1391.81	882.369	438.846	312.774	242.177			0.36667	1045	689
	0.56667	1030	499	298	233	199	0.34035	782.854	0.20421	322.65	0.10211	234.463	0.18663	226.716	0.18663	202.799			0.56667	--	985	432	277	213	0.17018	1301.01	571.014	262.192	218.975	201.914			0.37778	1486	922	511	323	237	0.2724	1396.51	886.849	441.989	314.324	242.703			0.37778	1033	690
	0.58333	1055	503	298	231	203	0.35036	797.868	0.21022	325.881	0.10511	234.85	0.19212	226.892	0.19212	202.869			0.58333	--	1023	443	274	209	0.17518	1315.33	580.462	265.716	219.836	202.111			0.38889	1471	935	514	320	233	0.28042	1401.03	891.161	445.057	315.849	243.225			0.38889	1036	691
	0.63361	1149	536	318	236	212	0.36037	812.629	0.21623	329.095	0.10812	235.237	0.19761	227.069	0.19761	202.94			0.63361	--	1063	466	287	216	0.18019	1329.21	589.713	269.2	220.693	202.307			0.4	1477	940	511	314	242	0.28843	1405.36	895.314	448.052	317.349	243.743			0.4	1047	697
	0.65028	1160	546	311	241	204	0.37038	827.144	0.22223	332.292	0.11112	235.623	0.2031	227.245	0.2031	203.011			0.65028	--	1096	483	294	225	0.1852	1342.67	598.772	272.646	221.545	202.502			0.41111	1482	933	520	324	237	0.29644	1409.53	899.319	450.978	318.826	244.257			0.41111	1047	701
	0.66694	1149	548	308	247	212	0.38039	841.42	0.22824	335.473	0.11412	236.009	0.20859	227.421	0.20859	203.081			0.66694	--	1088	487	299	226	0.1902	1355.73	607.646	276.054	222.394	202.697			0.42222	1490	937	527	319	238	0.30445	1413.55	903.184	453.836	320.28	244.767			0.42222	1043	698
	0.68361	1167	540	324	245	214	0.3904	855.464	0.23425	338.636	0.11713	236.395	0.21407	227.597	0.21407	203.152			0.68361	--	1100	491	299	215	0.19521	1368.41	616.341	279.425	223.239	202.892			0.43333	1491	938	531	327	237	0.31246	1417.42	906.917	456.631	321.711	245.273			0.43333	1046	696
	0.70028	1173	544	314	250	202	0.40041	869.28	0.24025	341.783	0.12013	236.78	0.21956	227.773	0.21956	203.223			0.70028	--	1096	482	293	225	0.20021	1380.73	624.864	282.759	224.079	203.087			0.44444	1476	934	542	331	249	0.32048	1421.16	910.525	459.363	323.12	245.776			0.44444	1046	707
	0.71694	1192	554	319	249	211	0.41042	882.877	0.24626	344.914	0.12313	237.164	0.22505	227.949	0.22505	203.293			0.71694	--	1109	494	286	217	0.20522	1392.7	633.22	286.058	224.916	203.281			0.45556	1505	955	537	321	243	0.32849	1424.76	914.016	462.035	324.507	246.275			--	--	--
	0.73361	1193	565	314	241	213	0.42043	896.259	0.25226	348.028	0.12614	237.549	0.23054	228.124	0.23054	203.364			0.73361	--	1090	489	293	224	0.21022	1404.35	641.414	289.322	225.749	203.475			0.46667	--	--	543	332	243	0.3365	1428.25	917.395	464.65	325.874	246.77			--	--	--
	0.75028	1190	552	310	231	212	0.43044	909.432	0.25827	351.126	0.12914	237.933	0.23603	228.3	0.23603	203.435			0.75028	--	1107	491	296	221	0.21523	1415.68	649.451	292.552	226.578	203.668			0.515	--	--	582	361	260	0.34451	1431.61	920.668	467.209	327.22	247.261			--	--	--
	0.76694	1222	568	322	245	211	0.44045	922.401	0.26428	354.208	0.13214	238.316	0.24152	228.475	0.24152	203.505			0.76694	--	1119	500	307	227	0.22023	1426.71	657.337	295.747	227.403	203.861			0.52611	--	--	574	357	258	0.35252	1434.87	923.84	469.715	328.547	247.749			--	--	--
	0.78361	1236	560	322	245	217	0.45046	935.172	0.27028	357.275	0.13515	238.699	0.24701	228.65	0.24701	203.576			0.78361	2017	1117	499	299	219	0.22524	1437.45	665.076	298.91	228.224	204.054			0.53722	--	--	567	356	257	0.36054	1438.03	926.917	472.168	329.854	248.233			--	--	--
	0.80028	1222	575	316	241	207	0.46047	947.749	0.27629	360.325	0.13815	239.082	0.2525	228.825	0.2525	203.646			0.80028	2005	1122	516	309	225	0.23024	1447.92	672.672	302.039	229.041	204.246			0.54833	--	--	576	367	261	0.36855	1441.09	929.904	474.572	331.142	248.713			--	--	--
	0.81694	1247	578	319	247	214	0.47048	960.138	0.2823	363.36	0.14115	239.464	0.25799	229	0.25799	203.717			0.81694	2026	1130	509	303	215	0.23525	1458.13	680.13	305.137	229.854	204.438			0.55944	--	--	573	354	263	0.37656	1444.06	932.804	476.927	332.411	249.19			--	--	--
	0.83361	1268	586	328	257	210	0.48049	972.343	0.2883	366.38	0.14416	239.846	0.26348	229.175	0.26348	203.787			0.83361	2035	1152	523	302	226	0.24025	1468.08	687.454	308.203	230.664	204.63			0.57056	--	--	581	370	254	0.38457	1446.94	935.622	479.236	333.663	249.664			--	--	--
	0.85028	1263	596	327	251	206	0.4905	984.368	0.29431	369.384	0.14716	240.227	0.26897	229.35	0.26897	203.858			0.85028	2021	1160	524	297	228	0.24526	1477.79	694.648	311.237	231.47	204.821			0.58167	--	--	583	372	268	0.39258	1449.73	938.362	481.499	334.897	250.134			--	--	--
	0.86694	1281	584	325	253	209	0.50051	996.218	0.30031	372.373	0.15016	240.608	0.27446	229.524	0.27446	203.928			0.86694	2040	1156	528	304	225	0.25026	1487.27	701.716	314.242	232.272	205.012			0.59278	--	--	585	372	265	0.4006	1452.44	941.027	483.718	336.114	250.601			--	--	--
	0.88361	1307	604	334	248	210	0.51052	1007.9	0.30632	375.347	0.15317	240.989	0.27994	229.699	0.27994	203.999			0.88361	2032	1150	521	308	228	0.25527	1496.52	708.662	317.216	233.07	205.202			0.60389	--	--	583	356	262	0.40861	1455.08	943.62	485.895	337.314	251.065			--	--	--
	0.90028	1331	610	334	252	212	0.52053	1019.41	0.31233	378.306	0.15617	241.369	0.28543	229.873	0.28543	204.069			0.90028	2060	1159	543	316	217	0.26027	1505.56	715.488	320.161	233.865	205.393			0.615	--	994	581	374	258	0.41662	1457.65	946.145	488.031	338.498	251.525			--	--	--
	0.91694	1345	614	334	250	212	0.53055	1030.76	0.31833	381.25	0.15917	241.749	0.29092	230.047	0.29092	204.14			0.91694	2048	1166	533	312	227	0.26528	1514.39	722.199	323.076	234.656	205.582			0.62611	--	1010	575	357	263	0.42463	1460.14	948.604	490.128	339.665	251.982			0.62611	1092	728
	0.93361	1341	609	332	256	216	0.54056	1041.95	0.32434	384.179	0.16218	242.129	0.29641	230.221	0.29641	204.21			0.93361	2026	1164	545	305	232	0.27029	1523.03	728.797	325.963	235.444	205.772			0.63722	--	992	585	375	268	0.43264	1462.57	951.001	492.185	340.817	252.436			0.63722	1088	730
	0.95028	1339	629	332	253	213	0.55057	1052.99	0.33035	387.094	0.16518	242.508	0.3019	230.395	0.3019	204.281			0.95028	2062	1182	544	306	233	0.27529	1531.47	735.286	328.822	236.228	205.961			0.64833	1533	991	588	377	266	0.44065	1464.94	953.338	494.205	341.953	252.887			0.64833	1075	724
	0.96694	1374	640	344	253	213	0.56058	1063.87	0.33635	389.994	0.16818	242.886	0.30739	230.569	0.30739	204.351			0.96694	2058	1189	543	313	222	0.2803	1539.73	741.668	331.654	237.009	206.15			0.65944	1521	990	572	369	265	0.44867	1467.25	955.618	496.189	343.075	253.334			0.65944	1055	727
	0.98361	1382	637	346	247	214	0.57059	1074.61	0.34236	392.88	0.17119	243.265	0.31288	230.743	0.31288	204.421			0.98361	2052	1192	553	311	220	0.2853	1547.81	747.947	334.458	237.786	206.338			0.67056	1511	978	588	377	268	0.45668	1469.49	957.842	498.138	344.182	253.778			0.67056	1084	727
	1.00028	1366	636	341	258	212	0.5806	1085.2	0.34836	395.752	0.17419	243.642	0.31837	230.917	0.31837	204.492			1.00028	2035	1188	556	310	233	0.29031	1555.72	754.125	337.235	238.559	206.526			0.68167	1506	975	589	371	265	0.46469	1471.69	960.013	500.053	345.274	254.22			0.68167	1059	720
	1.01694	1404	630	339	253	213	0.59061	1095.64	0.35437	398.61	0.17719	244.02	0.32386	231.09	0.32386	204.562			1.01694	2064	1196	553	314	223	0.29531	1563.46	760.205	339.986	239.329	206.714			0.69278	1526	985	580	378	265	0.4727	1473.82	962.133	501.934	346.353	254.658			0.69278	1061	730
	1.03361	1420	638	338	252	213	0.60062	1105.95	0.36038	401.454	0.1802	244.397	0.32935	231.263	0.32935	204.632			1.03361	2064	1199	558	317	227	0.30032	1571.04	766.19	342.711	240.096	206.902			0.70389	1519	987	586	381	264	0.48071	1475.91	964.204	503.783	347.417	255.093			0.70389	1056	715
	1.05028	1423	638	347	258	209	0.61063	1116.13	0.36638	404.284	0.1832	244.774	0.33484	231.437	0.33484	204.702			1.05028	2077	1222	563	323	235	0.30532	1578.47	772.082	345.41	240.859	207.089			0.715	1506	977	593	377	268	0.48873	1477.95	966.228	505.601	348.469	255.526			0.715	1077	721
	1.06694	1425	665	344	257	222	0.62064	1126.17	0.37239	407.1	0.1862	245.15	0.34032	231.61	0.34032	204.773			1.06694	2075	1216	573	329	229	0.31033	1585.75	777.883	348.085	241.619	207.275			0.72611	1506	990	594	379	257	0.49674	1479.94	968.207	507.388	349.507	255.955			0.72611	1078	720
	1.08361	1451	667	350	259	212	0.63065	1136.08	0.3784	409.902	0.18921	245.526	0.34581	231.783	0.34581	204.843			1.08361	2071	1212	586	323	234	0.31533	1592.89	783.595	350.734	242.375	207.462			0.73722	1502	986	597	382	265	0.50475	1481.88	970.141	509.146	350.532	256.382			0.73722	1064	722
	1.10028	1450	666	347	255	207	0.64066	1145.87	0.3844	412.691	0.19221	245.901	0.3513	231.956	0.3513	204.913			1.10028	2091	1219	568	330	234	0.32034	1599.88	789.222	353.36	243.128	207.648			0.74833	1518	985	586	378	275	0.51276	1483.78	972.034	510.875	351.544	256.805			0.74833	1072	724
	1.11694	1460	676	351	259	210	0.65067	1155.53	0.39041	415.467	0.19521	246.276	0.35679	232.128	0.35679	204.983			1.11694	2099	1213	570	334	232	0.32534	1606.74	794.764	355.961	243.878	207.834			0.75944	1497	983	595	375	268	0.52077	1485.64	973.886	512.576	352.544	257.226			0.75944	1056	725
	1.13361	1490	678	359	262	214	0.66068	1165.06	0.39641	418.229	0.19822	246.651	0.36228	232.301	0.36228	205.054			1.13361	2084	1239	581	330	236	0.33035	1613.47	800.225	358.538	244.624	208.019			0.77056	1483	995	594	392	275	0.52879	1487.46	975.699	514.25	353.532	257.644			0.77056	1059	720
	1.15028	1501	683	354	260	213	0.67069	1174.48	0.40242	420.978	0.20122	247.025	0.36777	232.474	0.36777	205.124			1.15028	2093	1240	585	329	235	0.33535	1620.07	805.606	361.093	245.367	208.204			0.78167	1510	1000	600	380	265	0.5368	1489.24	977.475	515.897	354.508	258.059			0.78167	1073	717
	1.16694	1518	671	359	267	210	0.6807	1183.79	0.40843	423.714	0.20422	247.399	0.37326	232.646	0.37326	205.194			1.16694	2103	1252	587	327	244	0.34036	1626.55	810.908	363.624	246.107	208.389			0.79278	1510	980	604	390	263	0.54481	1490.98	979.213	517.518	355.473	258.472			0.79278	1088	717
	1.18361	1522	695	353	261	219	0.69071	1192.97	0.41443	426.436	0.20723	247.773	0.37875	232.818	0.37875	205.264			1.18361	2096	1265	591	329	237	0.34536	1632.91	816.135	366.133	246.844	208.573			0.80389	1510	981	601	390	260	0.55282	1492.68	980.917	519.114	356.425	258.882			0.80389	1069	720
	1.20028	1524	689	366	257	214	0.70072	1202.05	0.42044	429.146	0.21023	248.146	0.38424	232.99	0.38424	205.334			1.20028	2105	1237	607	339	236	0.35037	1639.16	821.287	368.619	247.578	208.757			0.815	1491	1007	596	387	272	0.56083	1494.35	982.586	520.685	357.367	259.289			0.815	1055	719
	1.21694	1558	705	355	266	210	0.71073	1211.02	0.42645	431.843	0.21323	248.519	0.38973	233.162	0.38973	205.404			1.21694	2098	1247	604	342	233	0.35538	1645.29	826.367	371.084	248.308	208.941			0.82611	1525	1001	601	394	272	0.56884	1495.98	984.222	522.233	358.298	259.693			0.82611	1062	716
	1.23361	1554	722	364	259	209	0.72074	1219.88	0.43245	434.528	0.21624	248.891	0.39522	233.334	0.39522	205.474			1.23361	2099	1265	608	343	236	0.36038	1651.31	831.376	373.527	249.035	209.124			0.83722	1500	993	603	394	283	0.57686	1497.59	985.827	523.757	359.218	260.095			0.83722	1061	729
	1.25028	1571	712	361	264	212	0.73075	1228.63	0.43846	437.2	0.21924	249.263	0.4007	233.506	0.4007	205.544			1.25028	2114	1266	614	339	233	0.36539	1657.23	836.315	375.948	249.759	209.307			0.84833	1507	996	601	382	275	0.58487	1499.16	987.4	525.259	360.128	260.495			0.84833	1065	723
	1.26694	1567	721	369	263	217	0.74076	1237.28	0.44447	439.859	0.22224	249.635	0.40619	233.678	0.40619	205.614			1.26694	2091	1264	617	333	240	0.37039	1663.05	841.187	378.349	250.48	209.49			0.85944	1499	1001	594	394	266	0.59288	1500.69	988.944	526.738	361.027	260.891			0.85944	1064	728
	1.28361	1593	730	371	269	215	0.75077	1245.83	0.45047	442.506	0.22525	250.006	0.41168	233.849	0.41168	205.684			1.28361	2111	1274	622	342	239	0.3754	1668.76	845.993	380.729	251.198	209.672			0.87056	1508	980	600	391	275	0.60089	1502.2	990.458	528.196	361.916	261.285			0.87056	1084	709
	1.30028	1586	717	372	268	217	0.76078	1254.28	0.45648	445.14	0.22825	250.377	0.41717	234.021	0.41717	205.754			1.30028	2119	1277	619	344	241	0.3804	1674.38	850.734	383.088	251.913	209.854			0.88167	1493	994	592	398	271	0.6089	1503.68	991.945	529.632	362.794	261.677			0.88167	1056	726
	1.31694	1606	738	367	275	217	0.77079	1262.63	0.46248	447.763	0.23125	250.747	0.42266	234.192	0.42266	205.824			1.31694	2121	1274	642	344	247	0.38541	1679.91	855.412	385.428	252.625	210.036			0.89278	1501	992	604	387	274	0.61692	1505.14	993.404	531.048	363.664	262.066			0.89278	1053	710
	1.33361	1603	731	368	259	211	0.7808	1270.89	0.46849	450.373	0.23426	251.117	0.42815	234.363	0.42815	205.894			1.33361	2115	1289	629	343	244	0.39041	1685.34	860.028	387.747	253.333	210.218			0.90389	1514	1005	613	396	279	0.62493	1506.56	994.837	532.444	364.523	262.453			0.90389	1065	726
	1.35028	1618	741	372	270	217	0.79081	1279.05	0.4745	452.971	0.23726	251.487	0.43364	234.534	0.43364	205.964			1.35028	2142	1293	638	345	234	0.39542	1690.69	864.584	390.048	254.039	210.399			0.915	1498	1001	606	394	279	0.63294	1507.96	996.244	533.82	365.373	262.837			0.915	1065	716
	1.36694	1645	734	375	266	213	0.80082	1287.12	0.4805	455.557	0.24026	251.856	0.43913	234.705	0.43913	206.034			1.36694	2119	1287	632	341	241	0.40042	1695.95	869.08	392.328	254.742	210.58			0.92611	1523	982	620	394	275	0.64095	1509.33	997.627	535.177	366.214	263.219			0.92611	1061	723
	1.38361	1633	726	382	263	226	0.81083	1295.1	0.48651	458.132	0.24327	252.225	0.44462	234.876	0.44462	206.104			1.38361	2111	1285	638	350	241	0.40543	1701.12	873.519	394.59	255.442	210.76			0.93722	1510	1004	610	399	281	0.64896	1510.68	998.985	536.515	367.046	263.599			0.93722	1056	713
	1.40028	1653	739	372	270	218	0.82084	1302.99	0.49252	460.694	0.24627	252.593	0.45011	235.047	0.45011	206.174			1.40028	2145	1308	644	362	235	0.41043	1706.21	877.901	396.833	256.139	210.94			0.94833	1496	991	606	400	285	0.65698	1512.01	1000.32	537.835	367.868	263.976			0.94833	1063	716
	1.41694	1668	761	381	274	216	0.83085	1310.8	0.49852	463.245	0.24927	252.962	0.4556	235.218	0.4556	206.244			1.41694	2137	1308	650	355	244	0.41544	1711.22	882.227	399.058	256.833	211.12			0.95944	1505	1004	612	402	279	0.66499	1513.31	1001.63	539.137	368.683	264.351			0.95944	1069	713
	1.43361	1666	754	375	264	221	0.84086	1318.51	0.50453	465.785	0.25228	253.329	0.46108	235.388	0.46108	206.314			1.43361	2144	1297	653	359	239	0.42044	1716.16	886.499	401.264	257.524	211.299			0.97056	1508	999	610	395	285	0.673	1514.59	1002.92	540.422	369.488	264.723			0.97056	1069	713
	1.45028	1683	758	384	275	215	0.85087	1326.15	0.51053	468.313	0.25528	253.697	0.46657	235.558	0.46657	206.384			1.45028	2143	1303	648	360	239	0.42545	1721.02	890.718	403.453	258.212	211.479			0.98167	1499	995	632	401	278	0.68101	1515.85	1004.19	541.689	370.285	265.093			0.98167	1062	711
	1.46694	1675	753	380	273	225	0.86088	1333.7	0.51654	470.829	0.25828	254.064	0.47206	235.729	0.47206	206.453			1.46694	2152	1320	651	345	249	0.43045	1725.8	894.885	405.623	258.897	211.657			0.99278	1527	995	621	398	279	0.68902	1517.08	1005.44	542.94	371.073	265.461			0.99278	1051	724
	1.48361	1681	762	380	276	215	0.8709	1341.17	0.52255	473.334	0.26129	254.43	0.47755	235.899	0.47755	206.523			1.48361	2159	1311	654	363	246	0.43546	1730.52	899.001	407.777	259.58	211.836			1.00389	1508	999	619	398	279	0.69704	1518.3	1006.66	544.174	371.854	265.827			1.00389	1067	712
	1.50028	1689	772	398	271	225	0.88091	1348.57	0.52855	475.828	0.26429	254.797	0.48304	236.069	0.48304	206.593			1.50028	2147	1322	659	374	244	0.44046	1735.16	903.067	409.912	260.259	212.014			1.015	1520	1019	618	411	281	0.70505	1519.49	1007.87	545.392	372.626	266.191			1.015	1074	709
	1.51694	1724	769	389	274	219	0.89092	1355.88	0.53456	478.311	0.26729	255.162	0.48853	236.239	0.48853	206.663			1.51694	2164	1316	669	361	245	0.44547	1739.73	907.083	412.031	260.936	212.192			1.02611	1502	997	629	416	278	0.71306	1520.67	1009.06	546.594	373.391	266.552			1.02611	1063	723
	1.53361	1716	783	390	276	219	0.90093	1363.12	0.54057	480.783	0.2703	255.528	0.49402	236.409	0.49402	206.733			1.53361	2148	1330	661	371	248	0.45048	1744.24	911.052	414.133	261.61	212.37			1.03722	1507	985	622	416	288	0.72107	1521.82	1010.23	547.782	374.147	266.911			1.03722	1058	736
	1.55028	1730	784	384	278	227	0.91094	1370.28	0.54657	483.243	0.2733	255.893	0.49951	236.578	0.49951	206.802			1.55028	2177	1335	661	366	256	0.45548	1748.68	914.974	416.219	262.282	212.547			1.04833	1506	1008	617	393	285	0.72908	1522.96	1011.38	548.954	374.896	267.268			1.04833	1070	719
	1.56694	1734	797	390	275	223	0.92095	1377.37	0.55258	485.693	0.2763	256.258	0.505	236.748	0.505	206.872			1.56694	2168	1315	662	367	249	0.46049	1753.06	918.85	418.288	262.95	212.724			1.05944	1517	1003	616	417	290	0.73709	1524.08	1012.51	550.111	375.638	267.623			1.05944	1077	730
	1.58361	1735	798	393	277	229	0.93096	1384.39	0.55858	488.132	0.27931	256.622	0.51049	236.917	0.51049	206.942			1.58361	2148	1330	677	375	250	0.46549	1757.38	922.68	420.341	263.616	212.901			1.07056	1515	995	635	412	285	0.74511	1525.18	1013.63	551.254	376.372	267.976			1.07056	1065	734
	1.60028	1741	788	395	276	228	0.94097	1391.33	0.56459	490.561	0.28231	256.986	0.51598	237.086	0.51598	207.011			1.60028	2159	1322	679	367	252	0.4705	1761.63	926.466	422.378	264.279	213.077			1.08167	1506	1007	619	406	288	0.75312	1526.27	1014.73	552.383	377.099	268.326			1.08167	1053	738
	1.61694	1758	791	394	281	224	0.95098	1398.2	0.5706	492.978	0.28531	257.35	0.52146	237.256	0.52146	207.081			1.61694	2189	1335	686	370	248	0.4755	1765.83	930.209	424.399	264.94	213.253			1.09278	1529	1007	633	416	280	0.76113	1527.34	1015.81	553.498	377.819	268.675			1.09278	1069	730
	1.63361	1748	800	400	277	230	0.96099	1405.01	0.5766	495.385	0.28831	257.713	0.52695	237.425	0.52695	207.151			1.63361	2181	1347	680	373	254	0.48051	1769.97	933.908	426.405	265.598	213.429			1.10389	1525	1024	632	409	286	0.76914	1528.39	1016.88	554.6	378.532	269.021			1.10389	1065	727
	1.65028	1763	808	401	266	224	0.971	1411.74	0.58261	497.782	0.29132	258.076	0.53244	237.594	0.53244	207.22			1.65028	2152	1340	677	372	246	0.48551	1774.05	937.566	428.395	266.253	213.604			1.115	1518	1005	636	418	284	0.77715	1529.42	1017.93	555.688	379.237	269.366			1.115	1072	728
	1.66694	1775	808	397	279	224	0.98101	1418.41	0.58862	500.168	0.29432	258.438	0.53793	237.763	0.53793	207.29			1.66694	2162	1339	690	377	245	0.49052	1778.07	941.183	430.37	266.906	213.779			1.12611	1529	1012	630	419	284	0.78517	1530.44	1018.96	556.763	379.936	269.708			1.12611	1058	723
	1.68361	1804	815	385	275	229	0.99102	1425.02	0.59462	502.543	0.29732	258.801	0.54342	237.931	0.54342	207.36			1.68361	2174	1343	685	384	248	0.49552	1782.04	944.76	432.33	267.556	213.954			1.13722	1523	1026	629	416	290	0.79318	1531.45	1019.98	557.826	380.629	270.049			1.13722	1068	726
	1.70028	1777	826	408	285	232	1.00103	1431.56	0.60063	504.909	0.30033	259.162	0.54891	238.1	0.54891	207.429			1.70028	2181	1330	689	375	249	0.50053	1785.96	948.297	434.276	268.203	214.129			1.14833	1536	1011	634	421	291	0.80119	1532.44	1020.99	558.876	381.314	270.387			1.14833	1078	726
	1.71694	1779	823	400	283	225	1.01104	1438.03	0.60663	507.264	0.30333	259.524	0.5544	238.268	0.5544	207.499			1.71694	2175	1364	689	377	252	0.50553	1789.83	951.795	436.207	268.848	214.303			1.15944	1538	1001	629	414	291	0.8092	1533.42	1021.98	559.914	381.994	270.724			1.15944	1074	732
	1.73361	1809	824	401	283	229	1.02105	1444.44	0.61264	509.609	0.30633	259.885	0.55989	238.437	0.55989	207.568			1.73361	2187	1337	692	373	244	0.51054	1793.65	955.255	438.123	269.49	214.477			1.17056	1511	1010	629	411	292	0.81721	1534.38	1022.96	560.939	382.667	271.059			1.17056	1061	735
	1.75028	1801	824	414	278	225	1.03106	1450.79	0.61865	511.944	0.30934	260.245	0.56538	238.605	0.56538	207.638			1.75028	2173	1349	696	386	255	0.51554	1797.42	958.677	440.025	270.13	214.65			1.18167	1504	1017	629	422	290	0.82523	1535.33	1023.92	561.953	383.333	271.392			1.18167	1069	722
	1.76694	1812	840	403	285	229	1.04107	1457.08	0.62465	514.269	0.31234	260.606	0.57087	238.773	0.57087	207.707			1.76694	2174	1352	702	383	245	0.52055	1801.13	962.063	441.914	270.767	214.824			1.19278	1520	1020	642	426	304	0.83324	1536.26	1024.87	562.956	383.994	271.722			1.19278	1071	721
	1.78361	1815	832	403	285	222	1.05108	1463.31	0.63066	516.584	0.31534	260.966	0.57636	238.941	0.57636	207.777			1.78361	2179	1345	708	383	256	0.52555	1804.81	965.412	443.788	271.401	214.997			1.20389	1523	1015	641	416	285	0.84125	1537.18	1025.81	563.947	384.648	272.051			1.20389	1074	730
	1.80028	1811	847	418	285	230	1.06109	1469.49	0.63667	518.889	0.31835	261.325	0.58184	239.109	0.58184	207.846			1.80028	2180	1355	697	385	250	0.53056	1808.43	968.726	445.649	272.034	215.169			1.215	1533	1025	642	418	288	0.84926	1538.09	1026.74	564.927	385.296	272.379			1.215	1075	735
	1.81694	1836	838	411	284	232	1.0711	1475.6	0.64267	521.185	0.32135	261.685	0.58733	239.277	0.58733	207.916			1.81694	2179	1347	702	385	248	0.53557	1812.01	972.005	447.496	272.663	215.342			1.22611	1549	1012	648	418	289	0.85727	1538.99	1027.65	565.896	385.939	272.704			1.22611	1074	728
	1.83361	1840	843	411	281	221	1.08111	1481.66	0.64868	523.47	0.32435	262.043	0.59282	239.445	0.59282	207.985			1.83361	2199	1375	705	383	254	0.54057	1815.54	975.25	449.329	273.29	215.514			1.23722	1548	1013	650	416	301	0.86529	1539.88	1028.55	566.854	386.575	273.027			1.23722	1079	744
	1.85028	1843	838	409	284	227	1.09112	1487.66	0.65468	525.746	0.32736	262.402	0.59831	239.612	0.59831	208.055			1.85028	2192	1369	701	377	256	0.54558	1819.04	978.461	451.15	273.915	215.686			1.24833	1537	1016	629	423	295	0.8733	1540.75	1029.44	567.802	387.206	273.349			1.24833	1060	730
	1.86694	1877	841	412	293	229	1.10113	1493.6	0.66069	528.013	0.33036	262.76	0.6038	239.78	0.6038	208.124			1.86694	2191	1371	706	382	259	0.55058	1822.48	981.639	452.957	274.537	215.857			1.25944	1548	1019	644	422	291	0.88131	1541.61	1030.31	568.739	387.831	273.669			1.25944	1070	733
	1.88361	1840	850	404	283	226	1.11114	1499.5	0.6667	530.27	0.33336	263.118	0.60929	239.947	0.60929	208.193			1.88361	2206	1375	716	383	245	0.55559	1825.89	984.784	454.752	275.157	216.028			1.27056	1533	1025	639	430	301	0.88932	1542.46	1031.18	569.667	388.451	273.987			1.27056	1067	729
	1.90028	1863	849	423	287	225	1.12115	1505.33	0.6727	532.517	0.33637	263.475	0.61478	240.114	0.61478	208.263			1.90028	2218	1373	707	392	256	0.56059	1829.26	987.898	456.533	275.775	216.199			1.28167	1533	1029	639	427	289	0.89733	1543.3	1032.03	570.584	389.065	274.303			1.28167	1074	722
	1.91694	1869	867	417	289	224	1.13116	1511.12	0.67871	534.756	0.33937	263.832	0.62027	240.282	0.62027	208.332			1.91694	2186	1372	719	388	253	0.5656	1832.58	990.98	458.302	276.39	216.37			1.29278	1544	1020	646	422	294	0.90534	1544.13	1032.88	571.491	389.674	274.618			1.29278	1069	740
	1.93361	1872	865	426	282	234	1.14117	1516.85	0.68472	536.984	0.34237	264.189	0.62576	240.449	0.62576	208.401			1.93361	2197	1377	718	387	243	0.5706	1835.87	994.031	460.059	277.003	216.54			1.30389	1552	1006	648	428	297	0.91336	1544.94	1033.71	572.389	390.277	274.931			1.30389	1071	734
	1.95028	1891	874	420	287	231	1.15118	1522.53	0.69072	539.204	0.34538	264.545	0.63125	240.615	0.63125	208.471			1.95028	2206	1368	719	396	249	0.57561	1839.12	997.052	461.803	277.613	216.71			1.315	1527	1040	639	424	298	0.92137	1545.75	1034.53	573.278	390.875	275.242			1.315	1082	731
	1.96694	1882	877	424	286	235	1.16119	1528.16	0.69673	541.414	0.34838	264.901	0.63674	240.782	0.63674	208.54			1.96694	2203	1379	730	390	256	0.58061	1842.33	1000.04	463.536	278.221	216.88			1.32611	1552	1029	645	433	291	0.92938	1546.55	1035.35	574.157	391.468	275.551			1.32611	1076	727
	1.98361	1866	881	424	286	225	1.1712	1533.75	0.70274	543.616	0.35138	265.257	0.64222	240.949	0.64222	208.609			1.98361	2200	1388	714	389	251	0.58562	1845.5	1003	465.256	278.827	217.05			1.33722	1547	1018	650	431	301	0.93739	1547.33	1036.15	575.027	392.056	275.859			1.33722	1081	737
	2.00028	1894	876	424	288	218	1.18121	1539.28	0.70874	545.808	0.35439	265.612	0.64771	241.115	0.64771	208.678			2.00028	2211	1387	729	394	260	0.59062	1848.63	1005.94	466.964	279.43	217.219			1.34833	1528	1032	652	421	292	0.9454	1548.11	1036.94	575.888	392.639	276.165			1.34833	1080	727
	2.01694	1909	864	418	292	228	1.19122	1544.76	0.71475	547.991	0.35739	265.967	0.6532	241.282	0.6532	208.748			2.01694	2225	1385	728	399	251	0.59563	1851.74	1008.84	468.661	280.032	217.388			1.35944	1535	1026	648	437	296	0.95342	1548.88	1037.72	576.74	393.217	276.47			1.35944	1077	747
	2.03361	1889	889	430	294	239	1.20123	1550.2	0.72075	550.165	0.36039	266.321	0.65869	241.448	0.65869	208.817			2.03361	2232	1382	728	393	253	0.60063	1854.8	1011.72	470.345	280.63	217.556			1.37056	1559	1016	643	437	298	0.96143	1549.64	1038.5	577.584	393.79	276.773			1.37056	1083	728
	2.05028	1914	889	422	284	230	1.21124	1555.59	0.72676	552.331	0.3634	266.675	0.66418	241.614	0.66418	208.886			2.05028	2207	1392	731	387	262	0.60564	1857.83	1014.56	472.019	281.227	217.725			1.38167	1555	1015	648	429	299	0.96944	1550.38	1039.26	578.419	394.358	277.074			1.38167	1084	740
	2.06694	1921	880	416	281	231	1.22126	1560.93	0.73277	554.487	0.3664	267.029	0.66967	241.78	0.66967	208.955			2.06694	2231	1390	731	400	257	0.61064	1860.83	1017.39	473.681	281.821	217.893			1.39278	1537	1045	654	429	297	0.97745	1551.12	1040.02	579.246	394.922	277.373			1.39278	1076	730
	2.08361	1921	882	428	291	230	1.23127	1566.23	0.73877	556.635	0.3694	267.383	0.67516	241.946	0.67516	209.024			2.08361	2241	1403	732	394	259	0.61565	1863.79	1020.18	475.332	282.413	218.06			1.40389	1554	1037	658	425	293	0.98546	1551.85	1040.76	580.064	395.481	277.671			1.40389	1083	740
	2.10028	1948	894	432	292	234	1.24128	1571.49	0.74478	558.774	0.37241	267.736	0.68065	242.112	0.68065	209.094			2.10028	2210	1402	733	396	250	0.62066	1866.72	1022.95	476.971	283.003	218.228			1.415	1539	1036	653	431	311	0.99348	1552.58	1041.5	580.874	396.035	277.968			1.415	1071	737
	2.11694	1928	890	426	287	235	1.25129	1576.7	0.75079	560.905	0.37541	268.088	0.68614	242.278	0.68614	209.163			2.11694	2213	1389	721	393	260	0.62566	1869.62	1025.69	478.6	283.591	218.395			1.42611	1571	1037	643	438	295	1.00149	1553.29	1042.23	581.677	396.585	278.263			1.42611	1091	734
	2.13361	1935	908	438	287	232	1.2613	1581.86	0.75679	563.027	0.37841	268.441	0.69163	242.444	0.69163	209.232			2.13361	2232	1393	725	397	259	0.63067	1872.49	1028.41	480.218	284.176	218.562			1.43722	1553	1034	652	428	298	1.0095	1553.99	1042.95	582.471	397.13	278.556			1.43722	1083	736
	2.15028	1948	905	440	296	230	1.27131	1586.98	0.7628	565.14	0.38142	268.793	0.69712	242.609	0.69712	209.301			2.15028	2213	1403	735	396	267	0.63567	1875.33	1031.1	481.825	284.76	218.728			1.44833	1555	1046	663	434	291	1.01751	1554.69	1043.67	583.258	397.671	278.848			1.44833	1068	737
	2.16694	1945	893	437	293	241	1.28132	1592.06	0.7688	567.245	0.38442	269.145	0.7026	242.775	0.7026	209.37			2.16694	2222	1383	734	400	252	0.64068	1878.14	1033.77	483.422	285.341	218.895			1.45944	1533	1044	665	427	303	1.02552	1555.38	1044.37	584.038	398.207	279.138			1.45944	1077	736
	2.18361	1936	904	443	292	232	1.29133	1597.1	0.77481	569.342	0.38742	269.496	0.70809	242.94	0.70809	209.439			2.18361	2235	1404	745	400	263	0.64568	1880.91	1036.41	485.008	285.92	219.061			1.47056	1559	1038	657	433	295	1.03354	1556.06	1045.07	584.809	398.739	279.427			1.47056	1078	734
	2.20028	1961	914	442	292	224	1.30134	1602.1	0.78082	571.43	0.39043	269.847	0.71358	243.105	0.71358	209.508			2.20028	2232	1413	721	394	261	0.65069	1883.66	1039.03	486.584	286.497	219.227			1.48167	1549	1039	662	435	295	1.04155	1556.74	1045.76	585.574	399.267	279.714			1.48167	1089	746
	2.21694	1966	918	432	290	228	1.31135	1607.06	0.78682	573.51	0.39343	270.197	0.71907	243.27	0.71907	209.577			2.21694	2227	1399	746	405	260	0.65569	1886.38	1041.62	488.149	287.071	219.392			1.49278	1564	1035	653	437	297	1.04956	1557.4	1046.44	586.331	399.791	280			1.49278	1067	731
	2.23361	1980	914	430	292	234	1.32136	1611.97	0.79283	575.581	0.39643	270.548	0.72456	243.435	0.72456	209.646			2.23361	2259	1409	748	398	264	0.6607	1889.07	1044.2	489.704	287.644	219.557			1.50389	1552	1016	660	431	294	1.05757	1558.06	1047.11	587.081	400.31	280.284			1.50389	1084	728
	2.25028	1976	908	444	296	234	1.33137	1616.85	0.79884	577.645	0.39944	270.898	0.73005	243.6	0.73005	209.715			2.25028	2232	1397	759	409	261	0.6657	1891.74	1046.75	491.249	288.215	219.722			1.515	1553	1036	658	446	298	1.06558	1558.71	1047.78	587.824	400.825	280.567			1.515	1079	746
	2.26694	1961	920	437	296	232	1.34138	1621.69	0.80484	579.7	0.40244	271.247	0.73554	243.765	0.73554	209.784			2.26694	2248	1431	753	404	266	0.67071	1894.37	1049.27	492.785	288.783	219.887			1.52611	1561	1046	652	440	300	1.07359	1559.35	1048.44	588.56	401.337	280.849			1.52611	1069	731
	2.28361	1972	929	434	295	236	1.35139	1626.49	0.81085	581.747	0.40544	271.596	0.74103	243.93	0.74103	209.853			2.28361	2227	1401	752	406	259	0.67571	1896.98	1051.78	494.31	289.349	220.051			1.53722	1553	1028	656	438	301	1.08161	1559.99	1049.09	589.29	401.844	281.129			1.53722	1083	738
	2.30028	1968	929	441	298	231	1.3614	1631.25	0.81685	583.786	0.40845	271.945	0.74652	244.094	0.74652	209.922			2.30028	2245	1415	754	413	260	0.68072	1899.56	1054.26	495.826	289.914	220.215			1.54833	1568	1041	660	442	298	1.08962	1560.62	1049.74	590.012	402.348	281.407			1.54833	1079	733
	2.31694	1976	937	443	301	237	1.37141	1635.97	0.82286	585.818	0.41145	272.294	0.75201	244.259	0.75201	209.991			2.31694	2229	1426	759	413	256	0.68572	1902.12	1056.72	497.332	290.476	220.379			1.55944	1573	1032	660	444	303	1.09763	1561.24	1050.37	590.728	402.847	281.684			1.55944	1079	746
	2.33361	1972	928	451	295	229	1.38142	1640.66	0.82887	587.841	0.41445	272.642	0.7575	244.423	0.7575	210.06			2.33361	2254	1420	758	402	262	0.69073	1904.65	1059.16	498.828	291.036	220.543			1.57056	1557	1038	664	443	299	1.10564	1561.86	1051.01	591.438	403.343	281.96			1.57056	1074	732
	2.35028	1996	928	437	302	233	1.39143	1645.3	0.83487	589.856	0.41746	272.99	0.76298	244.587	0.76298	210.129			2.35028	2253	1402	765	409	261	0.69573	1907.16	1061.58	500.315	291.594	220.706			1.58167	1563	1037	659	440	299	1.11365	1562.47	1051.63	592.141	403.835	282.234			1.58167	1080	743
	2.36694	2020	943	444	297	227	1.40144	1649.92	0.84088	591.864	0.42046	273.337	0.76847	244.751	0.76847	210.198			2.36694	2256	1410	755	416	269	0.70074	1909.64	1063.98	501.793	292.15	220.869			1.59278	1584	1055	659	433	304	1.12167	1563.08	1052.25	592.838	404.323	282.507			1.59278	1079	742
	2.38361	2014	946	439	289	231	1.41145	1654.5	0.84689	593.864	0.42346	273.685	0.77396	244.915	0.77396	210.266			2.38361	2241	1416	764	416	261	0.70574	1912.1	1066.35	503.261	292.704	221.032			1.60389	1575	1039	657	441	301	1.12968	1563.67	1052.86	593.529	404.808	282.779			1.60389	1079	737
	2.40028	2010	942	443	296	235	1.42146	1659.04	0.85289	595.856	0.42647	274.031	0.77945	245.079	0.77945	210.335			2.40028	2262	1409	763	419	265	0.71075	1914.53	1068.71	504.721	293.256	221.194			1.615	1585	1038	658	439	299	1.13769	1564.26	1053.47	594.213	405.288	283.049			1.615	1085	743
	2.41694	2015	938	439	304	233	1.43147	1663.55	0.8589	597.84	0.42947	274.378	0.78494	245.243	0.78494	210.404			2.41694	2252	1407	761	420	271	0.71576	1916.94	1071.05	506.171	293.807	221.357			1.62611	1562	1030	659	444	303	1.1457	1564.85	1054.07	594.892	405.766	283.318			1.62611	1080	738
	2.43361	2007	964	435	301	237	1.44148	1668.02	0.8649	599.817	0.43247	274.724	0.79043	245.406	0.79043	210.473			2.43361	2250	1423	773	420	272	0.72076	1919.33	1073.37	507.612	294.355	221.519			1.63722	1574	1032	651	448	309	1.15371	1565.43	1054.66	595.565	406.239	283.586			1.63722	1086	736
	2.45028	2024	955	453	304	231	1.45149	1672.46	0.87091	601.786	0.43548	275.07	0.79592	245.57	0.79592	210.542			2.45028	2255	1430	767	411	271	0.72577	1921.7	1075.67	509.045	294.901	221.68			1.64833	1560	1041	661	437	304	1.16173	1566	1055.25	596.231	406.71	283.852			1.64833	1088	735
	2.46694	2029	958	451	305	237	1.4615	1676.86	0.87692	603.748	0.43848	275.415	0.80141	245.733	0.80141	210.61			2.46694	2234	1418	764	423	273	0.73077	1924.04	1077.95	510.469	295.445	221.842			1.65944	1570	1047	660	448	307	1.16974	1566.57	1055.83	596.893	407.176	284.117			1.65944	1082	733
	2.48361	2034	949	455	306	226	1.47151	1681.24	0.88292	605.702	0.44148	275.76	0.8069	245.897	0.8069	210.679			2.48361	2260	1419	772	421	269	0.73578	1926.36	1080.21	511.884	295.988	222.003			1.67056	1558	1052	663	442	306	1.17775	1567.13	1056.41	597.548	407.64	284.381			1.67056	1093	754
	2.50028	2040	960	444	302	239	1.48152	1685.58	0.88893	607.649	0.44449	276.105	0.81239	246.06	0.81239	210.748			2.50028	2260	1437	760	410	271	0.74078	1928.66	1082.45	513.29	296.528	222.164			1.68167	1572	1034	662	449	308	1.18576	1567.69	1056.98	598.198	408.1	284.643			1.68167	1079	726
	2.51694	2042	957	448	300	233	1.49153	1689.89	0.89494	609.588	0.44749	276.449	0.81788	246.223	0.81788	210.817			2.51694	2261	1419	767	415	272	0.74579	1930.93	1084.67	514.688	297.067	222.324			1.69278	1577	1043	667	435	314	1.19377	1568.24	1057.55	598.842	408.556	284.904			1.69278	1074	735
	2.53361	2071	963	460	305	236	1.50154	1694.16	0.90094	611.52	0.45049	276.793	0.82337	246.386	0.82337	210.885			2.53361	2255	1441	767	412	271	0.75079	1933.19	1086.88	516.078	297.603	222.485			1.70389	1557	1048	665	441	303	1.20179	1568.78	1058.11	599.481	409.01	285.164			1.70389	1082	736
	2.55028	2022	960	445	302	238	1.51155	1698.41	0.90695	613.445	0.4535	277.137	0.82885	246.549	0.82885	210.954			2.55028	2277	1433	763	426	266	0.7558	1935.43	1089.07	517.459	298.138	222.645			1.715	1568	1055	654	446	310	1.2098	1569.32	1058.66	600.114	409.46	285.423			1.715	1095	750
	2.56694	2051	985	452	297	225	1.52156	1702.62	0.91296	615.363	0.4565	277.481	0.83434	246.712	0.83434	211.023			2.56694	2235	1424	775	419	269	0.7608	1937.64	1091.24	518.832	298.671	222.805			1.72611	1592	1061	666	448	310	1.21781	1569.86	1059.21	600.742	409.907	285.68			1.72611	1104	740
	2.58361	2043	973	447	305	233	1.53157	1706.8	0.91896	617.273	0.4595	277.824	0.83983	246.874	0.83983	211.091			2.58361	2263	1434	771	408	265	0.76581	1939.84	1093.39	520.197	299.202	222.964			1.73722	1571	1033	661	455	309	1.22582	1570.39	1059.76	601.365	410.35	285.936			1.73722	1088	743
	2.60028	2067	980	460	310	236	1.54158	1710.96	0.92497	619.176	0.46251	278.166	0.84532	247.037	0.84532	211.16			2.60028	2257	1432	775	424	268	0.77081	1942.01	1095.53	521.553	299.731	223.123			1.74833	1577	1049	668	454	308	1.23383	1570.91	1060.29	601.983	410.791	286.191			1.74833	1086	749
	2.61694	2054	963	454	294	233	1.55159	1715.08	0.93097	621.072	0.46551	278.509	0.85081	247.199	0.85081	211.228			2.61694	2259	1432	766	424	282	0.77582	1944.17	1097.65	522.902	300.258	223.282			1.75944	1593	1054	663	450	310	1.24184	1571.43	1060.83	602.596	411.228	286.445			1.75944	1083	744
	2.63361	2059	982	448	303	233	1.5616	1719.17	0.93698	622.961	0.46851	278.851	0.8563	247.362	0.8563	211.297			2.63361	2260	1440	769	434	272	0.78082	1946.31	1099.75	524.243	300.784	223.441			1.77056	1578	1049	663	449	303	1.24986	1571.94	1061.36	603.203	411.663	286.697			1.77056	1077	749
	2.65028	2058	980	455	307	237	1.57162	1723.24	0.94299	624.843	0.47152	279.192	0.86179	247.524	0.86179	211.366			2.65028	2264	1444	777	421	273	0.78583	1948.42	1101.84	525.576	301.308	223.6			1.78167	1569	1051	671	445	303	1.25787	1572.45	1061.88	603.806	412.094	286.949			1.78167	1090	740
	2.66694	2046	992	455	309	240	1.58163	1727.27	0.94899	626.718	0.47452	279.534	0.86728	247.686	0.86728	211.434			2.66694	2261	1429	790	423	272	0.79083	1950.52	1103.91	526.901	301.829	223.758			1.79278	1582	1053	665	448	303	1.26588	1572.96	1062.4	604.404	412.522	287.199			1.79278	1113	741
	2.68361	2069	984	458	301	230	1.59164	1731.28	0.955	628.586	0.47752	279.875	0.87277	247.848	0.87277	211.503			2.68361	2277	1440	770	416	269	0.79584	1952.6	1105.97	528.218	302.349	223.916			1.80389	1594	1058	672	457	308	1.27389	1573.46	1062.91	604.997	412.948	287.448			1.80389	1073	739
	2.70028	2081	989	447	310	240	1.60165	1735.26	0.96101	630.447	0.48052	280.216	0.87826	248.01	0.87826	211.571			2.70028	2268	1450	782	433	277	0.80085	1954.67	1108.01	529.528	302.868	224.074			1.815	1577	1060	665	440	308	1.2819	1573.95	1063.42	605.585	413.37	287.695			1.815	1094	750
	2.71694	2096	982	460	310	236	1.61166	1739.21	0.96701	632.302	0.48353	280.556	0.88375	248.172	0.88375	211.64			2.71694	2266	1444	782	427	272	0.80585	1956.71	1110.03	530.83	303.384	224.231			1.82611	1570	1054	665	448	307	1.28992	1574.44	1063.93	606.169	413.789	287.942			1.82611	1073	754
	2.73361	2082	987	462	300	246	1.62167	1743.13	0.97302	634.149	0.48653	280.896	0.88923	248.333	0.88923	211.708			2.73361	2262	1444	775	419	280	0.81086	1958.74	1112.04	532.125	303.899	224.388			1.83722	1579	1079	677	450	308	1.29793	1574.93	1064.43	606.748	414.206	288.188			1.83722	1080	745
	2.75028	2104	995	464	307	240	1.63168	1747.03	0.97902	635.99	0.48953	281.236	0.89472	248.495	0.89472	211.777			2.75028	2293	1445	783	431	268	0.81586	1960.75	1114.03	533.412	304.412	224.545			1.84833	1588	1057	679	461	324	1.30594	1575.41	1064.92	607.322	414.62	288.432			1.84833	1079	748
	2.76694	2081	998	465	300	241	1.64169	1750.9	0.98503	637.824	0.49254	281.575	0.90021	248.656	0.90021	211.845			2.76694	2261	1452	779	422	272	0.82087	1962.74	1116.01	534.692	304.923	224.702			1.85944	1576	1053	670	458	310	1.31395	1575.89	1065.42	607.892	415.031	288.675			1.85944	1075	747
	2.78361	2102	981	464	302	236	1.6517	1754.74	0.99104	639.651	0.49554	281.914	0.9057	248.818	0.9057	211.914			2.78361	2275	1445	789	421	273	0.82587	1964.72	1117.97	535.965	305.432	224.859			1.87056	1577	1070	672	445	313	1.32196	1576.36	1065.9	608.458	415.439	288.917			1.87056	1080	753
	2.80028	2110	990	463	307	236	1.66171	1758.55	0.99704	641.472	0.49854	282.253	0.91119	248.979	0.91119	211.982			2.80028	2285	1445	786	427	271	0.83088	1966.68	1119.92	537.231	305.94	225.015			1.88167	1590	1055	667	442	318	1.32998	1576.83	1066.39	609.019	415.845	289.158			1.88167	1085	750
	2.81694	2083	1002	474	313	239	1.67172	1762.34	1.00305	643.286	0.50155	282.591	0.91668	249.14	0.91668	212.05			2.81694	2266	1444	785	427	280	0.83588	1968.62	1121.85	538.489	306.446	225.171			1.89278	1570	1056	675	453	312	1.33799	1577.3	1066.87	609.576	416.247	289.398			1.89278	1083	742
	2.83361	2099	1013	468	310	239	1.68173	1766.11	1.00906	645.093	0.50455	282.929	0.92217	249.301	0.92217	212.119			2.83361	2261	1463	778	428	274	0.84089	1970.55	1123.77	539.74	306.95	225.326			1.90389	1605	1056	667	457	323	1.346	1577.76	1067.34	610.128	416.648	289.636			1.90389	1085	744
	2.85028	2116	1011	470	308	231	1.69174	1769.85	1.01506	646.894	0.50755	283.267	0.92766	249.462	0.92766	212.187			2.85028	2264	1449	797	432	277	0.84589	1972.46	1125.68	540.985	307.453	225.482			1.915	1570	1067	667	450	321	1.35401	1578.22	1067.81	610.677	417.045	289.874			1.915	1086	756
	2.86694	2111	989	465	304	237	1.70175	1773.56	1.02107	648.689	0.51056	283.604	0.93315	249.623	0.93315	212.255			2.86694	2264	1457	799	427	279	0.8509	1974.35	1127.57	542.222	307.954	225.637			1.92611	1604	1047	688	447	303	1.36202	1578.67	1068.28	611.221	417.44	290.111			1.92611	1075	742
	2.88361	2122	1015	466	304	237	1.71176	1777.25	1.02707	650.477	0.51356	283.941	0.93864	249.784	0.93864	212.324			2.88361	2305	1442	797	431	283	0.8559	1976.23	1129.45	543.453	308.453	225.792			1.93722	1581	1050	666	461	304	1.37004	1579.12	1068.74	611.761	417.832	290.346			1.93722	1083	749
	2.90028	2130	1026	466	309	243	1.72177	1780.91	1.03308	652.259	0.51656	284.278	0.94413	249.944	0.94413	212.392			2.90028	2292	1469	798	430	277	0.86091	1978.1	1131.31	544.676	308.951	225.947			1.94833	1558	1063	674	465	309	1.37805	1579.56	1069.2	612.297	418.222	290.581			1.94833	1089	745
	2.91694	2128	1009	472	301	241	1.73178	1784.55	1.03909	654.034	0.51957	284.615	0.94961	250.105	0.94961	212.46			2.91694	2280	1456	788	437	269	0.86591	1979.95	1133.17	545.893	309.447	226.101			1.95944	1588	1060	665	451	309	1.38606	1580.01	1069.65	612.829	418.609	290.814			1.95944	1090	741
	2.93361	2118	1017	467	307	236	1.74179	1788.17	1.04509	655.803	0.52257	284.951	0.9551	250.265	0.9551	212.529			2.93361	2281	1458	797	426	279	0.87092	1981.78	1135	547.104	309.941	226.255			1.97056	1577	1052	667	466	311	1.39407	1580.44	1070.1	613.357	418.994	291.046			1.97056	1097	745
	2.95028	2122	1020	455	310	239	1.7518	1791.76	1.0511	657.565	0.52557	285.286	0.96059	250.425	0.96059	212.597			2.95028	2256	1450	789	426	269	0.87592	1983.6	1136.83	548.307	310.433	226.409			1.98167	1575	1058	680	458	312	1.40208	1580.88	1070.55	613.881	419.376	291.277			1.98167	1083	743
	2.96694	2127	1032	478	308	248	1.76181	1795.33	1.05711	659.322	0.52858	285.622	0.96608	250.586	0.96608	212.665			2.96694	2276	1441	803	437	281	0.88093	1985.41	1138.64	549.504	310.924	226.563			1.99278	1584	1064	669	463	315	1.41009	1581.31	1070.99	614.401	419.756	291.508			1.99278	1078	764
	2.98361	2145	1025	472	311	239	1.77182	1798.87	1.06311	661.072	0.53158	285.957	0.97157	250.746	0.97157	212.733			2.98361	2283	1459	801	428	272	0.88594	1987.2	1140.44	550.695	311.414	226.717			2.00389	1572	1054	677	443	317	1.41811	1581.73	1071.43	614.918	420.133	291.737			2.00389	1102	746
	3.00028	2123	1024	473	306	236	1.78183	1802.4	1.06912	662.816	0.53458	286.292	0.97706	250.906	0.97706	212.802			3.00028	2289	1456	794	444	280	0.89094	1988.98	1142.23	551.879	311.901	226.87			2.015	1588	1056	674	455	306	1.42612	1582.16	1071.87	615.43	420.508	291.965			2.015	1087	744
	3.01694	2154	1025	471	317	238	1.79184	1805.9	1.07512	664.554	0.53759	286.626	0.98255	251.065	0.98255	212.87			3.01694	2280	1463	800	440	270	0.89595	1990.74	1144	553.057	312.387	227.023			2.02611	1566	1068	672	462	315	1.43413	1582.58	1072.3	615.939	420.88	292.192			2.02611	1100	748
	3.03361	2156	1039	471	314	246	1.80185	1809.37	1.08113	666.285	0.54059	286.96	0.98804	251.225	0.98804	212.938			3.03361	2277	1444	809	438	274	0.90095	1992.49	1145.76	554.228	312.872	227.175			2.03722	1605	1058	666	451	316	1.44214	1582.99	1072.73	616.444	421.25	292.418			2.03722	1094	752
	3.05028	2137	1036	487	306	235	1.81186	1812.83	1.08714	668.011	0.54359	287.294	0.99353	251.385	0.99353	213.006			3.05028	2259	1469	805	439	283	0.90596	1994.23	1147.51	555.393	313.355	227.328			2.04833	1584	1063	675	456	314	1.45015	1583.41	1073.16	616.946	421.618	292.644			2.04833	1102	752
	3.06694	2153	1029	479	312	236	1.82187	1816.26	1.09314	669.73	0.5466	287.628	0.99902	251.544	0.99902	213.074			3.06694	2269	1457	806	425	280	0.91096	1995.95	1149.25	556.552	313.836	227.48			2.05944	1571	1043	666	460	317	1.45817	1583.81	1073.58	617.444	421.984	292.868			2.05944	1094	746
	3.08361	2136	1048	468	314	245	1.83188	1819.67	1.09915	671.444	0.5496	287.961	1.00451	251.704	1.00451	213.142			3.08361	2271	1466	799	450	279	0.91597	1997.66	1150.97	557.705	314.316	227.632			2.07056	1595	1070	669	447	320	1.46618	1584.22	1074	617.939	422.347	293.091			2.07056	1082	736
	3.10028	2175	1042	479	313	241	1.84189	1823.06	1.10516	673.152	0.5526	288.294	1.00999	251.863	1.00999	213.21			3.10028	2279	1467	805	442	281	0.92097	1999.36	1152.69	558.852	314.794	227.784			2.08167	1594	1048	680	458	317	1.47419	1584.62	1074.41	618.43	422.708	293.313			2.08167	1093	750
	3.11694	2152	1033	483	314	247	1.8519	1826.43	1.11116	674.853	0.55561	288.626	1.01548	252.022	1.01548	213.279			3.11694	2272	1456	794	440	275	0.92598	2001.04	1154.39	559.992	315.271	227.936			2.09278	1581	1053	679	463	317	1.4822	1585.02	1074.83	618.917	423.067	293.534			2.09278	1092	760
	3.13361	2159	1039	474	309	246	1.86191	1829.77	1.11717	676.549	0.55861	288.958	1.02097	252.181	1.02097	213.347			3.13361	2289	1470	816	450	283	0.93098	2002.71	1156.08	561.127	315.746	228.087			2.10389	1602	1051	673	451	311	1.49021	1585.42	1075.24	619.401	423.423	293.755			2.10389	1092	745
	3.15028	2157	1052	478	311	247	1.87192	1833.1	1.12318	678.239	0.56161	289.29	1.02646	252.341	1.02646	213.415			3.15028	2287	1482	820	445	278	0.93599	2004.37	1157.76	562.255	316.219	228.238			2.115	1594	1067	682	451	321	1.49823	1585.81	1075.64	619.882	423.778	293.974			2.115	1080	743
	3.16694	2175	1053	478	316	236	1.88193	1836.4	1.12918	679.923	0.56462	289.622	1.03195	252.499	1.03195	213.483			3.16694	2290	1455	807	451	277	0.94099	2006.02	1159.43	563.378	316.691	228.389			2.12611	1595	1055	672	464	313	1.50624	1586.2	1076.04	620.359	424.13	294.192			2.12611	1094	757
	3.18361	2157	1049	470	319	242	1.89194	1839.69	1.13519	681.601	0.56762	289.953	1.03744	252.658	1.03744	213.551			3.18361	2275	1459	812	454	275	0.946	2007.65	1161.08	564.495	317.162	228.539			2.13722	1585	1072	678	466	311	1.51425	1586.59	1076.44	620.833	424.48	294.41			2.13722	1088	748
	3.20028	2152	1044	480	310	244	1.90195	1842.95	1.14119	683.274	0.57062	290.284	1.04293	252.817	1.04293	213.619			3.20028	2286	1447	804	442	278	0.951	2009.27	1162.73	565.606	317.631	228.69			2.14833	1596	1060	682	462	310	1.52226	1586.97	1076.84	621.304	424.828	294.626			2.14833	1105	758
	3.21694	2167	1052	474	308	241	1.91197	1846.2	1.1472	684.94	0.57363	290.614	1.04842	252.976	1.04842	213.687			3.21694	2288	1466	814	457	279	0.95601	2010.88	1164.36	566.711	318.098	228.84			2.15944	1589	1074	685	453	317	1.53027	1587.36	1077.23	621.772	425.174	294.842			2.15944	1093	752
	3.23361	2190	1042	479	319	247	1.92198	1849.42	1.15321	686.601	0.57663	290.945	1.05391	253.134	1.05391	213.755			3.23361	2289	1467	812	444	272	0.96101	2012.48	1165.99	567.811	318.564	228.99			2.17056	1600	1071	671	462	317	1.53828	1587.73	1077.62	622.236	425.517	295.057			2.17056	1081	750
	3.25028	2195	1058	478	312	243	1.93199	1852.63	1.15921	688.257	0.57963	291.275	1.0594	253.292	1.0594	213.823			3.25028	2288	1456	813	454	284	0.96602	2014.06	1167.6	568.905	319.028	229.139			2.18167	1602	1068	673	454	319	1.5463	1588.11	1078.01	622.697	425.859	295.27			2.18167	1092	752
	3.26694	2160	1059	493	316	245	1.942	1855.81	1.16522	689.907	0.58264	291.604	1.06489	253.451	1.06489	213.891			3.26694	2290	1475	822	449	283	0.97102	2015.64	1169.2	569.994	319.491	229.289			2.19278	1581	1065	675	457	318	1.55431	1588.48	1078.4	623.155	426.199	295.483			2.19278	1100	741
	3.28361	2176	1044	484	316	243	1.95201	1858.98	1.17123	691.551	0.58564	291.934	1.07037	253.609	1.07037	213.958			3.28361	2283	1475	808	446	282	0.97603	2017.2	1170.8	571.076	319.953	229.438			2.20389	1591	1053	688	457	314	1.56232	1588.85	1078.78	623.61	426.536	295.695			2.20389	1089	757
	3.30028	2195	1061	479	316	243	1.96202	1862.13	1.17723	693.189	0.58864	292.263	1.07586	253.767	1.07586	214.026			3.30028	2259	1466	814	437	287	0.98104	2018.75	1172.38	572.154	320.413	229.587			2.215	1592	1079	676	453	313	1.57033	1589.22	1079.16	624.062	426.872	295.906			2.215	1095	763
	3.31694	2200	1062	483	324	242	1.97203	1865.25	1.18324	694.822	0.59165	292.591	1.08135	253.925	1.08135	214.094			3.31694	2307	1482	818	441	281	0.98604	2020.3	1173.95	573.226	320.871	229.735			2.22611	1608	1057	678	457	314	1.57834	1589.58	1079.53	624.511	427.206	296.116			2.22611	1086	742
	3.33361	2193	1061	497	324	246	1.98204	1868.36	1.18924	696.45	0.59465	292.92	1.08684	254.083	1.08684	214.162			3.33361	2294	1472	814	450	283	0.99105	2021.82	1175.51	574.292	321.329	229.884			2.23722	1585	1064	681	457	322	1.58636	1589.94	1079.91	624.957	427.538	296.326			2.23722	1095	752
	3.35028	2201	1052	483	316	246	1.99205	1871.45	1.19525	698.072	0.59765	293.248	1.09233	254.241	1.09233	214.23			3.35028	2290	1484	810	438	281	0.99605	2023.34	1177.06	575.353	321.784	230.032			2.24833	1592	1075	688	460	319	1.59437	1590.3	1080.28	625.4	427.867	296.534			2.24833	1087	749
	3.36694	2207	1053	493	314	244	2.00206	1874.53	1.20126	699.688	0.60066	293.576	1.09782	254.398	1.09782	214.298			3.36694	2261	1477	808	447	287	1.00106	2024.85	1178.61	576.409	322.238	230.18			2.25944	1598	1069	681	462	310	1.60238	1590.66	1080.64	625.84	428.195	296.742			2.25944	1101	739
	3.38361	2184	1065	486	316	245	2.01207	1877.58	1.20726	701.3	0.60366	293.903	1.10331	254.556	1.10331	214.366			3.38361	2303	1474	830	461	282	1.00606	2026.35	1180.14	577.46	322.691	230.328			2.27056	1608	1068	683	458	317	1.61039	1591.01	1081.01	626.277	428.521	296.948			2.27056	1084	763
	3.40028	2164	1057	485	314	249	2.02208	1880.62	1.21327	702.905	0.60666	294.23	1.1088	254.713	1.1088	214.433			3.40028	2304	1467	820	452	287	1.01107	2027.84	1181.66	578.505	323.143	230.475			2.28167	1593	1074	677	464	323	1.6184	1591.36	1081.37	626.712	428.845	297.154			2.28167	1089	763
	3.41694	2202	1062	487	317	247	2.03209	1883.64	1.21928	704.506	0.60967	294.557	1.11429	254.871	1.11429	214.501			3.41694	2306	1465	826	447	282	1.01607	2029.31	1183.17	579.545	323.593	230.623			2.29278	1589	1079	677	462	323	1.62642	1591.71	1081.73	627.143	429.167	297.359			2.29278	1100	748
	3.43361	2169	1069	497	319	246	2.0421	1886.64	1.22528	706.101	0.61267	294.884	1.11978	255.028	1.11978	214.569			3.43361	2272	1483	826	449	279	1.02108	2030.78	1184.68	580.58	324.041	230.77			2.30389	1587	1064	676	457	332	1.63443	1592.06	1082.09	627.572	429.488	297.563			2.30389	1082	743
	3.45028	2224	1086	498	314	248	2.05211	1889.62	1.23129	707.691	0.61567	295.21	1.12527	255.185	1.12527	214.637			3.45028	2317	1469	808	453	287	1.02608	2032.24	1186.17	581.61	324.488	230.917			2.315	1590	1070	685	459	330	1.64244	1592.4	1082.44	627.998	429.806	297.767			2.315	1101	749
	3.46694	2241	1063	497	308	244	2.06212	1892.59	1.23729	709.275	0.61868	295.536	1.13075	255.342	1.13075	214.704			3.46694	2311	1480	828	455	284	1.03109	2033.68	1187.65	582.634	324.934	231.063			2.32611	1585	1075	687	459	314	1.65045	1592.74	1082.8	628.421	430.123	297.969			2.32611	1083	749
	3.48361	2222	1068	487	324	235	2.07213	1895.54	1.2433	710.854	0.62168	295.861	1.13624	255.499	1.13624	214.772			3.48361	2311	1472	823	461	289	1.03609	2035.12	1189.13	583.654	325.379	231.21			2.33722	1595	1073	675	458	314	1.65846	1593.08	1083.15	628.841	430.438	298.171			2.33722	1094	751
	3.50028	2218	1087	503	315	242	2.08214	1898.47	1.24931	712.428	0.62468	296.187	1.14173	255.656	1.14173	214.84			3.50028	2315	1480	829	449	281	1.0411	2036.55	1190.6	584.669	325.822	231.356			2.34833	1600	1071	685	456	324	1.66648	1593.41	1083.49	629.259	430.751	298.371			2.34833	1104	750
	3.51694	2213	1086	498	309	244	2.09215	1901.38	1.25531	713.997	0.62769	296.511	1.14722	255.813	1.14722	214.907			3.51694	2308	1482	827	458	280	1.0461	2037.97	1192.05	585.679	326.263	231.502			2.35944	1583	1076	688	471	317	1.67449	1593.75	1083.84	629.674	431.063	298.571			2.35944	1096	749
	3.53361	2216	1105	499	315	248	2.10216	1904.28	1.26132	715.561	0.63069	296.836	1.15271	255.969	1.15271	214.975			3.53361	2307	1483	816	446	283	1.05111	2039.37	1193.5	586.684	326.703	231.647			2.37056	1601	1077	685	469	318	1.6825	1594.08	1084.18	630.087	431.372	298.771			2.37056	1116	750
	3.55028	2241	1091	504	319	253	2.11217	1907.16	1.26733	717.12	0.63369	297.16	1.1582	256.126	1.1582	215.043			3.55028	2286	1478	825	448	294	1.05611	2040.77	1194.94	587.684	327.142	231.793			2.38167	1596	1068	678	465	323	1.69051	1594.41	1084.52	630.497	431.68	298.969			2.38167	1093	753
	3.56694	2220	1088	514	314	249	2.12218	1910.03	1.27333	718.673	0.6367	297.485	1.16369	256.282	1.16369	215.11			3.56694	2298	1496	826	457	283	1.06112	2042.16	1196.37	588.679	327.58	231.938			2.39278	1593	1073	676	471	315	1.69852	1594.73	1084.86	630.904	431.986	299.167			2.39278	1099	746
	3.58361	2240	1076	508	325	247	2.13219	1912.88	1.27934	720.221	0.6397	297.808	1.16918	256.438	1.16918	215.178			3.58361	2287	1487	826	451	280	1.06613	2043.54	1197.79	589.669	328.016	232.083			2.40389	1608	1064	692	459	317	1.70653	1595.06	1085.19	631.309	432.291	299.363			2.40389	1101	750
	3.60028	2219	1087	515	313	245	2.1422	1915.71	1.28534	721.765	0.6427	298.132	1.17467	256.595	1.17467	215.246			3.60028	2308	1485	836	458	297	1.07113	2044.91	1199.21	590.655	328.451	232.228			2.415	1595	1070	676	468	318	1.71455	1595.38	1085.53	631.711	432.594	299.559			2.415	1106	750
	3.61694	2246	1083	514	326	240	2.15221	1918.53	1.29135	723.303	0.64571	298.455	1.18016	256.751	1.18016	215.313			3.61694	2290	1485	828	464	288	1.07614	2046.27	1200.61	591.636	328.885	232.373			2.42611	1595	1069	677	459	326	1.72256	1595.7	1085.86	632.111	432.895	299.754			2.42611	1093	753
	3.63361	2237	1091	518	324	250	2.16222	1921.33	1.29736	724.837	0.64871	298.778	1.18565	256.907	1.18565	215.381			3.63361	2317	1488	835	453	284	1.08114	2047.63	1202.01	592.613	329.317	232.517			2.43722	1582	1072	683	463	318	1.73057	1596.02	1086.19	632.509	433.194	299.949			2.43722	1089	744
	3.65028	2240	1095	506	325	243	2.17223	1924.12	1.30336	726.365	0.65171	299.1	1.19113	257.063	1.19113	215.448			3.65028	2289	1478	837	446	292	1.08615	2048.97	1203.4	593.584	329.748	232.661			2.44833	1610	1070	678	460	322	1.73858	1596.33	1086.51	632.903	433.492	300.143			2.44833	1081	749
	3.66694	2226	1097	514	322	244	2.18224	1926.89	1.30937	727.888	0.65472	299.422	1.19662	257.218	1.19662	215.516			3.66694	2296	1484	828	464	283	1.09115	2050.3	1204.78	594.551	330.177	232.805			2.45944	1592	1063	677	460	310	1.74659	1596.65	1086.84	633.296	433.788	300.335			2.45944	1106	751
	3.68361	2244	1105	524	324	248	2.19225	1929.65	1.31538	729.407	0.65772	299.744	1.20211	257.374	1.20211	215.583			3.68361	2309	1502	829	460	290	1.09616	2051.63	1206.15	595.514	330.606	232.949			2.47056	1624	1084	686	460	325	1.75461	1596.96	1087.16	633.686	434.083	300.528			2.47056	1096	764
	3.70028	2237	1105	524	320	240	2.20226	1932.39	1.32138	730.921	0.66072	300.066	1.2076	257.53	1.2076	215.651			3.70028	2306	1495	832	457	285	1.10116	2052.95	1207.52	596.472	331.033	233.092			2.48167	1616	1065	672	469	325	1.76262	1597.27	1087.48	634.074	434.376	300.719			2.48167	1098	754
	3.71694	2241	1094	527	316	239	2.21227	1935.12	1.32739	732.429	0.66373	300.387	1.21309	257.685	1.21309	215.718			3.71694	2291	1483	822	461	289	1.10617	2054.26	1208.87	597.425	331.458	233.236			2.49278	1598	1071	691	466	321	1.77063	1597.57	1087.8	634.459	434.668	300.909			2.49278	1095	742
	3.73361	2256	1105	520	320	249	2.22228	1937.83	1.3334	733.933	0.66673	300.708	1.21858	257.841	1.21858	215.786			3.73361	2316	1503	826	446	287	1.11117	2055.56	1210.22	598.374	331.883	233.379			2.50389	1588	1066	692	460	325	1.77864	1597.88	1088.11	634.842	434.957	301.099			2.50389	1096	751
	3.75028	2239	1098	541	318	249	2.23229	1940.52	1.3394	735.433	0.66973	301.029	1.22407	257.996	1.22407	215.853			3.75028	2326	1502	832	457	291	1.11618	2056.85	1211.56	599.319	332.306	233.521			2.515	1609	1079	678	467	324	1.78665	1598.18	1088.42	635.223	435.246	301.288			2.515	1095	749
	3.76694	2240	1109	534	321	247	2.2423	1943.2	1.34541	736.927	0.67273	301.349	1.22956	258.151	1.22956	215.921			3.76694	2316	1485	826	462	279	1.12118	2058.14	1212.89	600.259	332.728	233.664			2.52611	1589	1069	687	459	323	1.79467	1598.48	1088.74	635.602	435.533	301.477			2.52611	1097	752
	3.78361	2268	1108	537	332	241	2.25231	1945.87	1.35141	738.417	0.67574	301.669	1.23505	258.306	1.23505	215.988			3.78361	2320	1481	845	456	291	1.12619	2059.41	1214.22	601.195	333.148	233.806			2.53722	1624	1067	699	459	337	1.80268	1598.78	1089.05	635.978	435.818	301.664			2.53722	1091	768
	3.80028	2260	1109	540	324	245	2.26233	1948.52	1.35742	739.901	0.67874	301.989	1.24054	258.461	1.24054	216.055			3.80028	2330	1490	840	457	290	1.13119	2060.68	1215.54	602.127	333.568	233.949			2.54833	1597	1078	702	460	320	1.81069	1599.08	1089.35	636.352	436.102	301.851			2.54833	1087	749
	3.81694	2254	1099	538	316	244	2.27234	1951.16	1.36343	741.382	0.68174	302.309	1.24603	258.616	1.24603	216.123			3.81694	2315	1473	824	471	283	1.1362	2061.94	1216.85	603.054	333.986	234.091			2.55944	1597	1078	697	463	312	1.8187	1599.37	1089.66	636.724	436.384	302.037			2.55944	1078	741
	3.83361	2270	1130	540	319	247	2.28235	1953.79	1.36943	742.857	0.68475	302.628	1.25151	258.771	1.25151	216.19			3.83361	2308	1492	834	467	291	1.1412	2063.2	1218.15	603.977	334.403	234.232			2.57056	1609	1080	678	467	321	1.82671	1599.67	1089.96	637.094	436.665	302.223			2.57056	1105	755
	3.85028	2259	1120	554	325	244	2.29236	1956.4	1.37544	744.328	0.68775	302.947	1.257	258.926	1.257	216.257			3.85028	2336	1502	830	464	282	1.14621	2064.44	1219.44	604.896	334.818	234.374			2.58167	1601	1076	702	465	319	1.83473	1599.96	1090.26	637.461	436.944	302.408			2.58167	1094	763
	3.86694	2264	1119	548	324	246	2.30237	1959	1.38145	745.794	0.69075	303.265	1.26249	259.08	1.26249	216.325			3.86694	2324	1502	846	469	285	1.15122	2065.68	1220.73	605.811	335.233	234.515			2.59278	1599	1069	689	474	323	1.84274	1600.25	1090.56	637.827	437.222	302.592			2.59278	1104	745
	3.88361	2289	1117	566	324	253	2.31238	1961.58	1.38745	747.256	0.69376	303.584	1.26798	259.235	1.26798	216.392			3.88361	2313	1494	837	464	285	1.15622	2066.91	1222.01	606.721	335.646	234.656			2.60389	1583	1075	686	463	324	1.85075	1600.53	1090.86	638.19	437.498	302.775			2.60389	1088	760
	3.90028	2275	1121	560	322	253	2.32239	1964.15	1.39346	748.713	0.69676	303.901	1.27347	259.389	1.27347	216.459			3.90028	2348	1521	845	463	294	1.16123	2068.13	1223.29	607.628	336.058	234.797			2.615	1609	1073	686	465	321	1.85876	1600.82	1091.16	638.551	437.773	302.958			2.615	1109	749
	3.91694	2279	1127	576	320	252	2.3324	1966.7	1.39946	750.165	0.69976	304.219	1.27896	259.544	1.27896	216.527			3.91694	2308	1510	842	463	289	1.16623	2069.34	1224.55	608.53	336.469	234.938			2.62611	1620	1064	682	476	317	1.86677	1601.1	1091.45	638.91	438.047	303.139			2.62611	1093	747
	3.93361	2280	1135	579	325	248	2.34241	1969.25	1.40547	751.613	0.70277	304.537	1.28445	259.698	1.28445	216.594			3.93361	2307	1509	841	464	289	1.17124	2070.55	1225.81	609.428	336.878	235.078			2.63722	1616	1076	695	476	326	1.87478	1601.39	1091.74	639.267	438.319	303.321			2.63722	1088	755
	3.95028	2293	1126	583	318	252	2.35242	1971.78	1.41148	753.057	0.70577	304.854	1.28994	259.852	1.28994	216.661			3.95028	2306	1513	839	464	294	1.17624	2071.75	1227.06	610.322	337.286	235.219			2.64833	1594	1080	689	461	321	1.8828	1601.67	1092.03	639.622	438.59	303.501			2.64833	1093	760
	3.96694	2290	1112	591	325	244	2.36243	1974.29	1.41748	754.496	0.70877	305.171	1.29543	260.006	1.29543	216.728			3.96694	2331	1502	846	462	294	1.18125	2072.94	1228.31	611.212	337.693	235.359			2.65944	1612	1084	685	461	322	1.89081	1601.94	1092.32	639.975	438.859	303.681			2.65944	1102	754
	3.98361	2305	1127	593	323	246	2.37244	1976.8	1.42349	755.93	0.71178	305.487	1.30092	260.16	1.30092	216.795			3.98361	2343	1491	847	467	285	1.18625	2074.13	1229.55	612.099	338.099	235.499			2.67056	1617	1068	681	471	322	1.89882	1602.22	1092.61	640.326	439.127	303.86			2.67056	1116	749
	4.00028	2286	1140	600	311	250	2.38245	1979.29	1.4295	757.36	0.71478	305.803	1.30641	260.314	1.30641	216.863			4.00028	2308	1497	837	460	288	1.19126	2075.31	1230.78	612.981	338.504	235.638			2.68167	1615	1092	688	465	331	1.90683	1602.5	1092.89	640.675	439.394	304.039			2.68167	1087	757
	4.01694	2277	1122	607	332	251	2.39246	1981.76	1.4355	758.786	0.71778	306.119	1.31189	260.467	1.31189	216.93			4.01694	2328	1510	849	465	295	1.19626	2076.48	1232	613.859	338.908	235.778			2.69278	1622	1085	681	468	309	1.91484	1602.77	1093.18	641.022	439.659	304.216			2.69278	1097	759
	4.03361	2290	1135	610	322	248	2.40247	1984.23	1.44151	760.207	0.72079	306.435	1.31738	260.621	1.31738	216.997			4.03361	2330	1506	857	469	291	1.20127	2077.64	1233.22	614.734	339.31	235.917			2.70389	1620	1072	688	472	322	1.92286	1603.04	1093.46	641.367	439.923	304.394			2.70389	1097	764
	4.05028	2284	1160	614	326	253	2.41248	1986.68	1.44751	761.624	0.72379	306.75	1.32287	260.774	1.32287	217.064			4.05028	2302	1505	835	457	290	1.20627	2078.8	1234.43	615.604	339.711	236.056			2.715	1631	1080	691	466	317	1.93087	1603.31	1093.74	641.71	440.186	304.57			2.715	1090	753
	4.06694	2288	1147	614	323	252	2.42249	1989.12	1.45352	763.037	0.72679	307.065	1.32836	260.928	1.32836	217.131			4.06694	2341	1519	847	465	294	1.21128	2079.95	1235.64	616.471	340.111	236.195			2.72611	1602	1075	687	461	318	1.93888	1603.58	1094.01	642.051	440.447	304.746			2.72611	1084	767
	4.08361	2293	1122	628	327	251	2.4325	1991.55	1.45953	764.445	0.7298	307.38	1.33385	261.081	1.33385	217.198			4.08361	2320	1523	853	463	291	1.21628	2081.09	1236.84	617.334	340.51	236.333			2.73722	1623	1072	691	470	325	1.94689	1603.85	1094.29	642.391	440.707	304.921			2.73722	1086	768
	4.10028	2292	1137	634	327	248	2.44251	1993.96	1.46553	765.849	0.7328	307.694	1.33934	261.234	1.33934	217.265			4.10028	2313	1501	846	468	293	1.22129	2082.23	1238.03	618.193	340.908	236.472			2.74833	1609	1077	685	467	325	1.9549	1604.11	1094.57	642.728	440.966	305.096			2.74833	1112	750
	4.11694	2302	1140	646	322	250	2.45252	1996.37	1.47154	767.248	0.7358	308.008	1.34483	261.387	1.34483	217.332			4.11694	2330	1510	851	464	304	1.22629	2083.36	1239.22	619.049	341.305	236.61			2.75944	1614	1086	693	464	320	1.96292	1604.37	1094.84	643.064	441.224	305.27			2.75944	1099	754
	4.13361	2295	1138	647	329	243	2.46253	1998.76	1.47755	768.644	0.73881	308.322	1.35032	261.54	1.35032	217.399			4.13361	2310	1494	849	470	292	1.2313	2084.49	1240.39	619.9	341.7	236.748			2.77056	1618	1091	685	475	329	1.97093	1604.64	1095.11	643.398	441.48	305.443			2.77056	1096	764
	4.15028	2298	1145	665	331	246	2.47254	2001.14	1.48355	770.035	0.74181	308.636	1.35581	261.693	1.35581	217.467			4.15028	2312	1528	854	476	295	1.2363	2085.6	1241.57	620.748	342.094	236.886			2.78167	1607	1073	685	468	328	1.97894	1604.9	1095.38	643.73	441.735	305.615			2.78167	1090	759
	4.16694	2324	1147	663	328	248	2.48255	2003.5	1.48956	771.422	0.74481	308.949	1.3613	261.846	1.3613	217.534			4.16694	2322	1526	858	461	293	1.24131	2086.72	1242.73	621.593	342.488	237.023			2.79278	1615	1085	696	470	332	1.98695	1605.15	1095.65	644.06	441.988	305.787			2.79278	1094	748
	4.18361	2290	1149	685	326	241	2.49256	2005.86	1.49556	772.804	0.74782	309.262	1.36679	261.999	1.36679	217.601			4.18361	2324	1520	860	480	294	1.24632	2087.82	1243.9	622.433	342.88	237.16			2.80389	1611	1091	685	459	319	1.99496	1605.41	1095.91	644.388	442.241	305.959			2.80389	1101	746
	4.20028	2297	1144	686	326	249	2.50257	2008.2	1.50157	774.183	0.75082	309.575	1.37228	262.151	1.37228	217.668			4.20028	2316	1515	863	464	287	1.25132	2088.92	1245.05	623.271	343.271	237.298			2.815	1619	1087	690	476	334	2.00298	1605.67	1096.18	644.715	442.492	306.129			2.815	1120	752
	4.21694	2308	1146	685	329	249	2.51258	2010.53	1.50758	775.557	0.75382	309.887	1.37776	262.304	1.37776	217.734			4.21694	2332	1531	842	473	293	1.25633	2090.01	1246.2	624.104	343.66	237.435			2.82611	1621	1070	696	480	329	2.01099	1605.92	1096.44	645.039	442.742	306.299			2.82611	1102	748
	4.23361	2307	1142	691	326	253	2.52259	2012.86	1.51358	776.927	0.75683	310.199	1.38325	262.456	1.38325	217.801			4.23361	2323	1531	843	464	291	1.26133	2091.1	1247.34	624.934	344.049	237.571			2.83722	1599	1081	686	462	326	2.019	1606.17	1096.7	645.362	442.991	306.469			2.83722	1097	751
	4.25028	2307	1153	697	325	251	2.5326	2015.17	1.51959	778.293	0.75983	310.511	1.38874	262.609	1.38874	217.868			4.25028	2327	1512	863	472	285	1.26634	2092.18	1248.48	625.76	344.437	237.708			2.84833	1634	1083	693	472	328	2.02701	1606.42	1096.96	645.684	443.238	306.638			2.84833	1101	765
	4.26694	2299	1156	717	339	247	2.54261	2017.46	1.5256	779.655	0.76283	310.823	1.39423	262.761	1.39423	217.935			4.26694	2358	1512	854	470	295	1.27134	2093.25	1249.61	626.583	344.823	237.844			2.85944	1598	1085	705	468	336	2.03502	1606.67	1097.22	646.003	443.485	306.806			2.85944	1093	755
	4.28361	2337	1148	726	329	242	2.55262	2019.75	1.5316	781.013	0.76584	311.134	1.39972	262.913	1.39972	218.002			4.28361	2320	1516	845	469	298	1.27635	2094.32	1250.73	627.403	345.209	237.98			2.87056	1626	1074	698	472	319	2.04303	1606.92	1097.48	646.321	443.73	306.974			2.87056	1110	765
	4.30028	2328	1155	727	326	250	2.56263	2022.03	1.53761	782.367	0.76884	311.445	1.40521	263.065	1.40521	218.069			4.30028	2327	1522	855	474	299	1.28135	2095.38	1251.85	628.219	345.593	238.116			2.88167	1612	1074	694	474	319	2.05105	1607.17	1097.74	646.638	443.974	307.141			2.88167	1100	745
	4.31694	2322	1156	738	326	255	2.57264	2024.29	1.54362	783.717	0.77184	311.756	1.4107	263.217	1.4107	218.136			4.31694	2311	1523	868	474	295	1.28636	2096.44	1252.97	629.031	345.976	238.252			2.89278	1619	1095	688	468	322	2.05906	1607.41	1097.99	646.952	444.217	307.307			2.89278	1087	743
	4.33361	2326	1185	736	326	257	2.58265	2026.54	1.54962	785.063	0.77485	312.066	1.41619	263.369	1.41619	218.203			4.33361	2317	1510	856	485	291	1.29136	2097.49	1254.08	629.84	346.359	238.388			2.90389	1614	1079	699	477	320	2.06707	1607.66	1098.24	647.265	444.459	307.473			2.90389	1113	760
	4.35028	2312	1162	750	336	242	2.59266	2028.79	1.55563	786.404	0.77785	312.376	1.42168	263.521	1.42168	218.27			4.35028	2345	1505	868	480	288	1.29637	2098.53	1255.18	630.646	346.74	238.523			2.915	1615	1062	694	467	330	2.07508	1607.9	1098.5	647.576	444.699	307.638			2.915	1093	761
	4.36694	2328	1183	748	332	248	2.60267	2031.02	1.56163	787.742	0.78085	312.686	1.42717	263.672	1.42717	218.336			4.36694	2320	1521	861	482	298	1.30137	2099.57	1256.27	631.449	347.12	238.658			2.92611	1627	1096	690	467	327	2.08309	1608.14	1098.75	647.886	444.939	307.803			2.92611	1100	761
	4.38361	2317	1175	756	329	246	2.61269	2033.24	1.56764	789.076	0.78386	312.996	1.43266	263.824	1.43266	218.403			4.38361	2344	1519	849	482	300	1.30638	2100.6	1257.36	632.248	347.499	238.793			2.93722	1608	1079	701	470	328	2.09111	1608.38	1098.99	648.194	445.177	307.967			2.93722	1104	754
	4.40028	2342	1159	752	332	254	2.6227	2035.45	1.57365	790.406	0.78686	313.305	1.43814	263.975	1.43814	218.47			4.40028	2345	1531	856	477	290	1.31138	2101.63	1258.45	633.043	347.877	238.928			2.94833	1628	1080	688	478	336	2.09912	1608.62	1099.24	648.501	445.414	308.13			2.94833	1104	752
	4.41694	2334	1164	783	330	247	2.63271	2037.65	1.57965	791.732	0.78986	313.614	1.44363	264.127	1.44363	218.537			4.41694	2319	1549	856	481	291	1.31639	2102.65	1259.53	633.836	348.254	239.062			2.95944	1619	1093	702	473	330	2.10713	1608.86	1099.49	648.805	445.65	308.293			2.95944	1095	750
	4.43361	2296	1181	788	329	252	2.64272	2039.84	1.58566	793.054	0.79287	313.923	1.44912	264.278	1.44912	218.604			4.43361	2330	1524	864	485	297	1.32139	2103.67	1260.61	634.625	348.629	239.197			2.97056	1620	1088	702	471	323	2.11514	1609.09	1099.73	649.109	445.885	308.455			2.97056	1096	750
	4.45028	2334	1180	790	331	252	2.65273	2042.02	1.59167	794.373	0.79587	314.231	1.45461	264.429	1.45461	218.67			4.45028	2321	1524	870	478	295	1.3264	2104.68	1261.67	635.411	349.004	239.331			2.98167	1622	1086	704	478	325	2.12315	1609.33	1099.98	649.41	446.119	308.617			2.98167	1100	749
	4.46694	2333	1180	810	331	250	2.66274	2044.19	1.59767	795.687	0.79887	314.539	1.4601	264.58	1.4601	218.737			4.46694	2329	1521	861	486	299	1.33141	2105.68	1262.74	636.193	349.378	239.465			2.99278	1600	1096	688	469	316	2.13117	1609.56	1100.22	649.711	446.352	308.778			2.99278	1114	755
	4.48361	2346	1161	797	331	258	2.67275	2046.35	1.60368	796.998	0.80188	314.847	1.46559	264.731	1.46559	218.804			4.48361	2332	1544	863	481	289	1.33641	2106.68	1263.8	636.973	349.751	239.599			3.00389	1621	1090	693	464	330	2.13918	1609.79	1100.46	650.009	446.584	308.939			3.00389	1088	762
	4.50028	2347	1181	812	333	252	2.68276	2048.5	1.60968	798.304	0.80488	315.155	1.47108	264.882	1.47108	218.87			4.50028	2352	1525	860	475	290	1.34142	2107.68	1264.85	637.749	350.122	239.732			3.015	1617	1091	684	465	331	2.14719	1610.02	1100.7	650.307	446.814	309.099			3.015	1116	768
	4.51694	2332	1171	828	328	253	2.69277	2050.64	1.61569	799.607	0.80788	315.462	1.47657	265.033	1.47657	218.937			4.51694	2334	1522	864	476	300	1.34642	2108.67	1265.9	638.522	350.493	239.865			3.02611	1624	1082	699	471	326	2.1552	1610.25	1100.94	650.602	447.044	309.258			3.02611	1104	762
	4.53361	2345	1172	841	334	255	2.70278	2052.77	1.6217	800.906	0.81089	315.769	1.48206	265.183	1.48206	219.004			4.53361	2350	1514	848	481	294	1.35143	2109.65	1266.94	639.292	350.863	239.999			3.03722	1631	1098	690	483	335	2.16321	1610.48	1101.17	650.896	447.272	309.417			3.03722	1105	752
	4.55028	2338	1190	820	329	252	2.71279	2054.89	1.6277	802.202	0.81389	316.076	1.48755	265.334	1.48755	219.07			4.55028	2343	1520	854	477	295	1.35643	2110.63	1267.98	640.059	351.231	240.132			3.04833	1626	1088	691	479	330	2.17123	1610.71	1101.41	651.189	447.5	309.575			3.04833	1080	770
	4.56694	2358	1186	841	335	250	2.7228	2057	1.63371	803.493	0.81689	316.382	1.49304	265.484	1.49304	219.137			4.56694	2324	1526	851	484	294	1.36144	2111.6	1269.01	640.823	351.599	240.264			3.05944	1632	1078	696	468	340	2.17924	1610.93	1101.64	651.48	447.726	309.733			3.05944	1099	759
	4.58361	2353	1173	858	339	249	2.73281	2059.1	1.63972	804.781	0.8199	316.688	1.49852	265.635	1.49852	219.203			4.58361	2339	1547	870	479	298	1.36644	2112.57	1270.04	641.583	351.965	240.397			3.07056	1616	1091	694	471	335	2.18725	1611.16	1101.87	651.77	447.952	309.89			3.07056	1092	744
	4.60028	2364	1173	857	327	251	2.74282	2061.19	1.64572	806.066	0.8229	316.994	1.50401	265.785	1.50401	219.27			4.60028	2343	1520	870	479	299	1.37145	2113.53	1271.06	642.341	352.331	240.529			3.08167	1619	1086	699	486	333	2.19526	1611.38	1102.11	652.058	448.176	310.047			3.08167	1103	759
	4.61694	2345	1187	868	339	255	2.75283	2063.27	1.65173	807.346	0.8259	317.3	1.5095	265.935	1.5095	219.337			4.61694	2351	1541	866	482	299	1.37645	2114.49	1272.08	643.095	352.696	240.662			3.09278	1617	1071	704	478	339	2.20327	1611.6	1102.34	652.345	448.4	310.203			3.09278	1104	758
	4.63361	2355	1183	872	331	255	2.76284	2065.34	1.65773	808.623	0.82891	317.605	1.51499	266.085	1.51499	219.403			4.63361	2360	1543	861	482	297	1.38146	2115.45	1273.1	643.847	353.059	240.794			3.10389	1642	1098	694	476	333	2.21128	1611.82	1102.56	652.631	448.622	310.359			3.10389	1110	752
	4.65028	2331	1175	879	328	253	2.77285	2067.4	1.66374	809.896	0.83191	317.91	1.52048	266.235	1.52048	219.47			4.65028	2343	1555	871	488	301	1.38646	2116.39	1274.1	644.596	353.422	240.926			3.115	1617	1085	696	474	324	2.2193	1612.04	1102.79	652.915	448.843	310.514			3.115	1120	762
	4.66694	2347	1185	891	330	253	2.78286	2069.46	1.66975	811.166	0.83491	318.215	1.52597	266.385	1.52597	219.536			4.66694	2355	1521	875	483	298	1.39147	2117.34	1275.11	645.341	353.784	241.057			3.12611	1618	1091	691	467	338	2.22731	1612.26	1103.02	653.198	449.064	310.669			3.12611	1107	765
	4.68361	2371	1194	900	333	256	2.79287	2071.5	1.67575	812.431	0.83792	318.519	1.53146	266.535	1.53146	219.603			4.68361	2337	1549	864	480	300	1.39647	2118.28	1276.11	646.084	354.144	241.189			3.13722	1622	1095	683	469	325	2.23532	1612.48	1103.24	653.479	449.283	310.823			3.13722	1120	762
	4.70028	2355	1195	896	330	254	2.80288	2073.53	1.68176	813.694	0.84092	318.824	1.53695	266.685	1.53695	219.669			4.70028	2346	1554	885	475	302	1.40148	2119.21	1277.1	646.823	354.504	241.32			3.14833	1625	1100	704	476	330	2.24333	1612.69	1103.47	653.759	449.502	310.976			3.14833	1088	757
	4.71694	2359	1181	905	334	251	2.81289	2075.56	1.68777	814.952	0.84392	319.127	1.54244	266.834	1.54244	219.736			4.71694	2381	1553	875	481	298	1.40648	2120.14	1278.09	647.56	354.863	241.451			3.15944	1615	1090	691	480	331	2.25134	1612.91	1103.69	654.037	449.719	311.129			3.15944	1101	758
	4.73361	2359	1198	913	333	246	2.8229	2077.58	1.69377	816.208	0.84693	319.431	1.54793	266.984	1.54793	219.802			4.73361	2351	1552	873	478	299	1.41149	2121.06	1279.07	648.294	355.221	241.582			3.17056	1624	1097	695	477	331	2.25936	1613.12	1103.91	654.315	449.936	311.282			3.17056	1089	757
	4.75028	2377	1191	905	337	254	2.83291	2079.58	1.69978	817.459	0.84993	319.735	1.55342	267.133	1.55342	219.869			4.75028	2340	1534	868	483	302	1.4165	2121.98	1280.05	649.025	355.577	241.713			3.18167	1616	1078	697	466	328	2.26737	1613.33	1104.13	654.591	450.151	311.434			3.18167	1098	755
	4.76694	2369	1189	925	335	254	2.84292	2081.58	1.70578	818.707	0.85293	320.038	1.5589	267.283	1.5589	219.935			4.76694	2336	1541	867	500	299	1.4215	2122.9	1281.03	649.753	355.933	241.843			3.19278	1622	1081	687	484	324	2.27538	1613.54	1104.35	654.865	450.366	311.585			3.19278	1091	753
	4.78361	2367	1207	937	328	255	2.85293	2083.57	1.71179	819.952	0.85594	320.341	1.56439	267.432	1.56439	220.001			4.78361	2354	1534	866	482	303	1.42651	2123.81	1282	650.478	356.288	241.973			3.20389	1605	1105	691	470	335	2.28339	1613.75	1104.57	655.138	450.58	311.736			3.20389	1111	751
	4.80028	2362	1198	939	330	251	2.86294	2085.55	1.7178	821.193	0.85894	320.643	1.56988	267.581	1.56988	220.068			4.80028	2372	1564	878	494	299	1.43151	2124.71	1282.97	651.201	356.642	242.104			3.215	1639	1085	696	483	342	2.2914	1613.96	1104.79	655.41	450.792	311.886			3.215	1110	766
	4.81694	2370	1196	939	343	256	2.87295	2087.52	1.7238	822.43	0.86194	320.945	1.57537	267.73	1.57537	220.134			4.81694	2326	1575	876	490	302	1.43652	2125.61	1283.93	651.92	356.995	242.233			3.22611	1631	1086	700	481	332	2.29942	1614.17	1105.01	655.681	451.004	312.036			3.22611	1101	758
	4.83361	2390	1208	960	337	259	2.88296	2089.48	1.72981	823.664	0.86494	321.247	1.58086	267.879	1.58086	220.2			4.83361	2334	1547	871	485	300	1.44152	2126.51	1284.88	652.637	357.347	242.363			3.23722	1607	1084	699	484	334	2.30743	1614.38	1105.22	655.95	451.215	312.186			3.23722	1113	773
	4.85028	2385	1215	961	338	254	2.89297	2091.44	1.73582	824.895	0.86795	321.549	1.58635	268.028	1.58635	220.267			4.85028	2361	1555	855	479	296	1.44653	2127.4	1285.84	653.351	357.698	242.493			3.24833	1638	1093	698	479	329	2.31544	1614.58	1105.43	656.218	451.425	312.335			3.24833	1092	757
	4.86694	2378	1218	982	339	259	2.90298	2093.38	1.74182	826.122	0.87095	321.851	1.59184	268.177	1.59184	220.333			4.86694	2356	1557	882	489	300	1.45153	2128.29	1286.79	654.063	358.048	242.622			3.25944	1627	1096	693	464	330	2.32345	1614.79	1105.65	656.485	451.634	312.483			3.25944	1104	762
	4.88361	2378	1201	979	336	258	2.91299	2095.32	1.74783	827.346	0.87395	322.152	1.59733	268.326	1.59733	220.399			4.88361	2349	1561	862	487	298	1.45654	2129.17	1287.73	654.771	358.398	242.751			3.27056	1633	1088	695	476	331	2.33146	1614.99	1105.86	656.751	451.842	312.631			3.27056	1112	760
	4.90028	2367	1221	993	343	263	2.923	2097.25	1.75383	828.566	0.87696	322.453	1.60282	268.474	1.60282	220.466			4.90028	2361	1552	878	486	301	1.46154	2130.05	1288.67	655.477	358.746	242.88			3.28167	1615	1098	695	485	327	2.33948	1615.2	1106.07	657.015	452.05	312.778			3.28167	1098	768
	4.91694	2378	1206	978	337	254	2.93301	2099.17	1.75984	829.783	0.87996	322.753	1.60831	268.623	1.60831	220.532			4.91694	2340	1569	880	492	308	1.46655	2130.93	1289.6	656.18	359.094	243.009			3.29278	1633	1094	690	475	331	2.34749	1615.4	1106.28	657.278	452.256	312.925			3.29278	1101	760
	4.93361	2375	1219	1001	342	247	2.94302	2101.08	1.76585	830.997	0.88296	323.054	1.6138	268.771	1.6138	220.598			4.93361	2368	1556	864	490	305	1.47155	2131.8	1290.54	656.881	359.44	243.138			3.30389	1636	1095	705	484	330	2.3555	1615.6	1106.49	657.54	452.462	313.072			3.30389	1100	752
	4.95028	2382	1214	1021	328	262	2.95303	2102.99	1.77185	832.207	0.88597	323.354	1.61928	268.919	1.61928	220.664			4.95028	2362	1557	877	492	302	1.47656	2132.67	1291.46	657.578	359.786	243.266			3.315	1638	1098	699	479	326	2.36351	1615.8	1106.7	657.8	452.666	313.218			3.315	1097	756
	4.96694	2373	1202	1024	340	251	2.96305	2104.88	1.77786	833.414	0.88897	323.654	1.62477	269.068	1.62477	220.731			4.96694	2377	1569	871	485	309	1.48156	2133.53	1292.39	658.274	360.13	243.395			3.32611	1628	1078	700	483	338	2.37152	1616	1106.9	658.06	452.87	313.363			3.32611	1081	766
	4.98361	2375	1214	1016	337	255	2.97306	2106.77	1.78387	834.617	0.89197	323.953	1.63026	269.216	1.63026	220.797			4.98361	2360	1568	883	498	300	1.48657	2134.39	1293.3	658.966	360.474	243.523			3.33722	1614	1094	680	471	341	2.37953	1616.19	1107.11	658.318	453.073	313.508			3.33722	1103	762
	5.00028	2397	1212	1013	344	256	2.98307	2108.65	1.78987	835.817	0.89498	324.253	1.63575	269.364	1.63575	220.863			5.00028	2372	1569	886	486	308	1.49157	2135.24	1294.22	659.656	360.817	243.651			3.34833	1635	1086	702	477	334	2.38755	1616.39	1107.31	658.575	453.275	313.653			3.34833	1103	754
	5.01694	2387	1219	1037	342	257	2.99308	2110.52	1.79588	837.014	0.89798	324.552	1.64124	269.512	1.64124	220.929			5.01694	2340	1557	891	497	304	1.49658	2136.09	1295.13	660.343	361.159	243.779			3.35944	1635	1088	701	474	326	2.39556	1616.59	1107.52	658.831	453.476	313.797			3.35944	1101	757
	5.03361	2395	1233	1031	337	256	3.00309	2112.38	1.80189	838.208	0.90098	324.85	1.64673	269.659	1.64673	220.995			5.03361	2347	1569	876	495	297	1.50158	2136.93	1296.04	661.028	361.5	243.906			3.37056	1624	1088	696	481	342	2.40357	1616.78	1107.72	659.086	453.677	313.94			3.37056	1121	761
	5.05028	2380	1232	1044	341	249	3.0131	2114.24	1.80789	839.398	0.90399	325.149	1.65222	269.807	1.65222	221.062			5.05028	2344	1572	877	484	299	1.50659	2137.78	1296.94	661.71	361.84	244.034			3.38167	1633	1092	708	474	331	2.41158	1616.98	1107.92	659.339	453.876	314.084			3.38167	1091	763
	5.06694	2386	1222	1070	338	259	3.02311	2116.09	1.8139	840.585	0.90699	325.447	1.65771	269.955	1.65771	221.128			5.06694	2367	1568	875	497	297	1.5116	2138.61	1297.84	662.39	362.18	244.161			3.39278	1633	1087	693	481	337	2.41959	1617.17	1108.12	659.591	454.075	314.226			3.39278	1112	756
	5.08361	2383	1220	1069	343	255	3.03312	2117.93	1.8199	841.769	0.90999	325.745	1.6632	270.102	1.6632	221.194			5.08361	2354	1564	893	492	310	1.5166	2139.45	1298.73	663.067	362.518	244.288			3.40389	1644	1095	704	481	333	2.42761	1617.36	1108.32	659.843	454.273	314.368			3.40389	1116	762
	5.10028	2388	1228	1074	343	245	3.04313	2119.76	1.82591	842.95	0.913	326.043	1.66869	270.25	1.66869	221.26			5.10028	2368	1568	886	491	304	1.52161	2140.28	1299.62	663.741	362.856	244.415			3.415	1622	1101	697	476	332	2.43562	1617.55	1108.52	660.093	454.47	314.51			3.415	1110	773
	5.11694	2381	1210	1082	334	260	3.05314	2121.59	1.83192	844.127	0.916	326.34	1.67418	270.397	1.67418	221.326			5.11694	2362	1559	882	483	298	1.52661	2141.1	1300.51	664.414	363.192	244.541			3.42611	1631	1102	695	480	329	2.44363	1617.74	1108.72	660.342	454.666	314.651			3.42611	1095	771
	5.13361	2369	1228	1111	338	260	3.06315	2123.4	1.83792	845.301	0.919	326.637	1.67966	270.544	1.67966	221.392			5.13361	2365	1558	890	490	299	1.53162	2141.92	1301.39	665.083	363.528	244.668			3.43722	1621	1093	699	473	323	2.45164	1617.93	1108.91	660.589	454.861	314.792			3.43722	1096	766
	5.15028	2396	1218	1122	341	257	3.07316	2125.21	1.84393	846.472	0.92201	326.934	1.68515	270.692	1.68515	221.458			5.15028	2363	1597	887	502	306	1.53662	2142.74	1302.27	665.75	363.863	244.794			3.44833	1626	1085	709	479	330	2.45965	1618.12	1109.11	660.836	455.056	314.933			3.44833	1102	761
	5.16694	2401	1219	1121	334	253	3.08317	2127.01	1.84994	847.64	0.92501	327.231	1.69064	270.839	1.69064	221.524			5.16694	2374	1584	883	501	306	1.54163	2143.56	1303.14	666.415	364.197	244.92			3.45944	1637	1098	711	479	339	2.46767	1618.31	1109.3	661.082	455.25	315.073			3.45944	1098	765
	5.18361	2403	1214	1158	334	255	3.09318	2128.81	1.85594	848.805	0.92801	327.527	1.69613	270.986	1.69613	221.59			5.18361	2386	1582	885	489	306	1.54663	2144.37	1304.01	667.077	364.531	245.046			3.47056	1650	1098	703	479	324	2.47568	1618.49	1109.5	661.326	455.443	315.212			3.47056	1108	759
	5.20028	2394	1230	1158	337	256	3.10319	2130.6	1.86195	849.966	0.93102	327.823	1.70162	271.133	1.70162	221.656			5.20028	2370	1582	881	492	311	1.55164	2145.17	1304.88	667.737	364.863	245.172			3.48167	1639	1098	706	489	331	2.48369	1618.68	1109.69	661.57	455.635	315.351			3.48167	1094	764
	5.21694	2387	1230	1165	334	260	3.1132	2132.38	1.86795	851.125	0.93402	328.119	1.70711	271.28	1.70711	221.722			5.21694	2364	1598	898	504	305	1.55664	2145.98	1305.74	668.394	365.195	245.298			3.49278	1632	1107	707	471	334	2.4917	1618.86	1109.88	661.812	455.827	315.49			3.49278	1100	759
	5.23361	2401	1231	1176	344	248	3.12321	2134.15	1.87396	852.28	0.93702	328.415	1.7126	271.426	1.7126	221.788			5.23361	2390	1590	893	499	298	1.56165	2146.78	1306.6	669.049	365.525	245.423			3.50389	1622	1091	698	478	331	2.49971	1619.05	1110.07	662.053	456.017	315.628			3.50389	1112	763
	5.25028	2402	1231	1202	341	260	3.13322	2135.91	1.87997	853.432	0.94003	328.71	1.71809	271.573	1.71809	221.854			5.25028	2368	1589	879	505	302	1.56665	2147.57	1307.46	669.702	365.855	245.548			3.515	1642	1087	706	479	335	2.50772	1619.23	1110.26	662.294	456.207	315.765			3.515	1100	759
	5.26694	2414	1226	1217	341	265	3.14323	2137.67	1.88597	854.581	0.94303	329.005	1.72358	271.719	1.72358	221.92			5.26694	2365	1586	890	507	313	1.57166	2148.36	1308.31	670.352	366.184	245.673			3.52611	1619	1084	702	483	328	2.51574	1619.41	1110.45	662.533	456.396	315.903			3.52611	1102	754
	5.28361	2410	1236	1240	347	257	3.15324	2139.42	1.89198	855.727	0.94603	329.3	1.72907	271.866	1.72907	221.986			5.28361	2354	1603	885	502	307	1.57666	2149.15	1309.16	671	366.512	245.798			3.53722	1624	1096	706	483	325	2.52375	1619.59	1110.64	662.771	456.585	316.04			3.53722	1095	754
	5.30028	2404	1243	1260	344	256	3.16325	2141.17	1.89799	856.87	0.94904	329.594	1.73456	272.012	1.73456	222.052			5.30028	2397	1598	898	487	312	1.58167	2149.93	1310.01	671.645	366.84	245.923			3.54833	1626	1094	700	468	335	2.53176	1619.77	1110.83	663.008	456.772	316.176			3.54833	1110	756
	5.31694	2412	1239	1256	348	256	3.17326	2142.9	1.90399	858.01	0.95204	329.889	1.74004	272.159	1.74004	222.118			5.31694	2359	1578	901	485	307	1.58667	2150.72	1310.85	672.288	367.166	246.048			3.55944	1616	1106	701	478	338	2.53977	1619.95	1111.02	663.244	456.959	316.312			3.55944	1110	757
	5.33361	2425	1251	1275	335	253	3.18327	2144.63	1.91	859.147	0.95504	330.183	1.74553	272.305	1.74553	222.183			5.33361	2351	1588	876	499	304	1.59168	2151.49	1311.69	672.929	367.492	246.172			3.57056	1657	1098	705	472	333	2.54778	1620.13	1111.2	663.479	457.145	316.447			3.57056	1101	760
	5.35028	2414	1227	1285	346	252	3.19328	2146.35	1.916	860.281	0.95805	330.476	1.75102	272.451	1.75102	222.249			5.35028	2374	1593	899	497	303	1.59669	2152.27	1312.52	673.568	367.817	246.296			3.58167	1636	1104	705	481	333	2.5558	1620.31	1111.39	663.713	457.331	316.583			3.58167	1099	763
	5.36694	2416	1242	1343	344	254	3.20329	2148.07	1.92201	861.412	0.96105	330.77	1.75651	272.597	1.75651	222.315			5.36694	2374	1585	881	490	317	1.60169	2153.04	1313.35	674.204	368.141	246.42			3.59278	1640	1099	711	476	337	2.56381	1620.49	1111.57	663.946	457.515	316.717			3.59278	1110	760
	5.38361	2413	1252	1359	340	256	3.2133	2149.78	1.92802	862.54	0.96405	331.063	1.762	272.743	1.762	222.381			5.38361	2377	1606	892	494	301	1.6067	2153.8	1314.18	674.838	368.464	246.544			3.60389	1645	1097	698	481	331	2.57182	1620.66	1111.75	664.178	457.699	316.852			3.60389	1114	757
	5.40028	2435	1223	1361	342	259	3.22331	2151.48	1.93402	863.665	0.96706	331.356	1.76749	272.888	1.76749	222.447			5.40028	2374	1600	884	497	299	1.6117	2154.57	1315	675.47	368.787	246.668			3.615	1638	1100	701	482	332	2.57983	1620.84	1111.94	664.409	457.883	316.985			3.615	1103	752
	5.41694	2417	1242	1399	338	260	3.23332	2153.18	1.94003	864.787	0.97006	331.649	1.77298	273.034	1.77298	222.512			5.41694	2375	1606	882	496	310	1.61671	2155.33	1315.82	676.099	369.108	246.791			3.62611	1642	1093	687	485	326	2.58784	1621.01	1112.12	664.639	458.065	317.119			3.62611	1108	765
	5.43361	2427	1238	1400	341	260	3.24333	2154.86	1.94604	865.906	0.97306	331.941	1.77847	273.18	1.77847	222.578			5.43361	2380	1598	897	505	309	1.62171	2156.08	1316.64	676.726	369.429	246.915			3.63722	1643	1085	695	474	340	2.59586	1621.19	1112.3	664.868	458.247	317.252			3.63722	1095	768
	5.45028	2408	1263	1370	348	256	3.25334	2156.55	1.95204	867.022	0.97607	332.233	1.78396	273.325	1.78396	222.644			5.45028	2374	1609	889	506	308	1.62672	2156.84	1317.45	677.352	369.749	247.038			3.64833	1637	1094	697	489	341	2.60387	1621.36	1112.48	665.096	458.428	317.385			3.64833	1100	772
	5.46694	2405	1248	1425	341	259	3.26335	2158.22	1.95805	868.135	0.97907	332.525	1.78945	273.471	1.78945	222.71			5.46694	2372	1625	887	502	304	1.63172	2157.59	1318.26	677.974	370.068	247.161			3.65944	1619	1102	699	483	334	2.61188	1621.53	1112.66	665.323	458.608	317.517			3.65944	1112	755
	5.48361	2421	1245	1493	339	258	3.27336	2159.89	1.96405	869.246	0.98207	332.817	1.79494	273.616	1.79494	222.775			5.48361	2369	1602	894	495	310	1.63673	2158.33	1319.07	678.595	370.387	247.284			3.67056	1634	1098	714	490	342	2.61989	1621.7	1112.84	665.549	458.788	317.649			3.67056	1111	772
	5.50028	2434	1251	1497	342	268	3.28337	2161.55	1.97006	870.353	0.98508	333.108	1.80042	273.761	1.80042	222.841			5.50028	2375	1621	900	488	307	1.64173	2159.08	1319.87	679.213	370.705	247.407			3.68167	1640	1104	705	486	335	2.6279	1621.87	1113.01	665.774	458.967	317.78			3.68167	1112	770
	5.51694	2436	1259	1526	344	257	3.29338	2163.21	1.97607	871.457	0.98808	333.4	1.80591	273.907	1.80591	222.907			5.51694	2378	1618	889	498	303	1.64674	2159.82	1320.67	679.83	371.021	247.529			3.69278	1652	1093	699	482	342	2.63592	1622.04	1113.19	665.999	459.145	317.911			3.69278	1104	768
	5.53361	2414	1275	1591	338	262	3.3034	2164.86	1.98207	872.559	0.99108	333.691	1.8114	274.052	1.8114	222.972			5.53361	2362	1608	883	497	305	1.65174	2160.56	1321.47	680.444	371.337	247.651			3.70389	1633	1102	698	490	326	2.64393	1622.21	1113.37	666.222	459.323	318.042			3.70389	1112	769
	5.55028	2426	1261	1615	345	253	3.31341	2166.5	1.98808	873.658	0.99409	333.981	1.81689	274.197	1.81689	223.038			5.55028	2380	1626	880	493	310	1.65675	2161.29	1322.26	681.056	371.653	247.774			3.715	1658	1096	696	485	336	2.65194	1622.38	1113.54	666.444	459.499	318.172			3.715	1109	763
	5.56694	2440	1259	1648	344	251	3.32342	2168.13	1.99409	874.754	0.99709	334.272	1.82238	274.342	1.82238	223.104			5.56694	2375	1617	895	499	302	1.66175	2162.02	1323.06	681.666	371.967	247.896			3.72611	1637	1095	705	471	334	2.65995	1622.55	1113.72	666.666	459.676	318.301			3.72611	1113	775
	5.58361	2430	1259	1718	337	249	3.33343	2169.76	2.00009	875.847	1.00009	334.562	1.82787	274.486	1.82787	223.169			5.58361	2387	1614	900	506	303	1.66676	2162.75	1323.84	682.274	372.281	248.018			3.73722	1639	1114	707	474	330	2.66796	1622.72	1113.89	666.886	459.851	318.431			3.73722	1110	753
	5.60028	2453	1261	1747	350	250	3.34344	2171.39	2.0061	876.937	1.0031	334.852	1.83336	274.631	1.83336	223.235			5.60028	2389	1637	894	494	308	1.67176	2163.47	1324.63	682.879	372.594	248.139			3.74833	1640	1102	715	480	337	2.67597	1622.88	1114.06	667.106	460.026	318.56			3.74833	1109	775
	5.61694	2419	1250	1782	344	257	3.35345	2173	2.01211	878.024	1.0061	335.141	1.83885	274.776	1.83885	223.3			5.61694	2386	1627	894	497	309	1.67677	2164.19	1325.41	683.483	372.906	248.261			3.75944	1637	1094	710	479	335	2.68399	1623.05	1114.23	667.324	460.2	318.688			3.75944	1105	764
	5.63361	2441	1255	1824	348	255	3.36346	2174.62	2.01811	879.109	1.0091	335.43	1.84434	274.92	1.84434	223.366			5.63361	2369	1641	897	502	304	1.68178	2164.91	1326.19	684.084	373.218	248.382			3.77056	1619	1112	698	480	336	2.692	1623.21	1114.4	667.542	460.374	318.817			3.77056	1117	761
	5.65028	2424	1264	1871	338	247	3.37347	2176.22	2.02412	880.191	1.01211	335.72	1.84983	275.065	1.84983	223.432			5.65028	2399	1652	903	500	304	1.68678	2165.62	1326.96	684.684	373.528	248.503			3.78167	1641	1109	697	479	332	2.70001	1623.37	1114.58	667.759	460.547	318.945			3.78167	1110	775
	5.66694	2442	1264	1882	339	253	3.38348	2177.82	2.03012	881.27	1.01511	336.008	1.85532	275.209	1.85532	223.497			5.66694	2376	1629	888	496	314	1.69179	2166.34	1327.73	685.281	373.838	248.624			3.79278	1641	1110	703	483	343	2.70802	1623.54	1114.74	667.975	460.719	319.072			3.79278	1107	756
	5.68361	2424	1266	1926	345	254	3.39349	2179.41	2.03613	882.346	1.01811	336.297	1.8608	275.353	1.8608	223.563			5.68361	2385	1649	891	495	325	1.69679	2167.05	1328.5	685.876	374.147	248.745			3.80389	1635	1096	698	483	340	2.71603	1623.7	1114.91	668.19	460.89	319.199			3.80389	1116	769
	5.70028	2445	1269	1968	347	251	3.4035	2181	2.04214	883.42	1.02112	336.585	1.86629	275.498	1.86629	223.628			5.70028	2383	1646	887	500	304	1.7018	2167.75	1329.26	686.47	374.456	248.866			3.815	1629	1105	703	484	333	2.72405	1623.86	1115.08	668.404	461.061	319.326			3.815	1108	779
	5.71694	2432	1265	1978	348	255	3.41351	2182.58	2.04814	884.491	1.02412	336.873	1.87178	275.642	1.87178	223.694			5.71694	2396	1646	901	517	291	1.7068	2168.45	1330.03	687.061	374.763	248.986			3.82611	1642	1108	713	486	334	2.73206	1624.02	1115.25	668.618	461.231	319.452			3.82611	1102	768
	5.73361	2438	1272	2040	337	268	3.42352	2184.15	2.05415	885.559	1.02712	337.161	1.87727	275.786	1.87727	223.759			5.73361	2399	1634	890	501	303	1.71181	2169.15	1330.79	687.65	375.07	249.107			3.83722	1640	1105	709	487	335	2.74007	1624.18	1115.42	668.83	461.401	319.578			3.83722	1106	760
	5.75028	2450	1252	2034	353	257	3.43353	2185.72	2.06016	886.624	1.03013	337.449	1.88276	275.93	1.88276	223.825			5.75028	2377	1666	894	512	306	1.71681	2169.85	1331.54	688.237	375.376	249.227			3.84833	1637	1096	711	482	331	2.74808	1624.34	1115.58	669.042	461.57	319.704			3.84833	1121	770
	5.76694	2456	1271	2103	344	258	3.44354	2187.28	2.06616	887.687	1.03313	337.736	1.88825	276.074	1.88825	223.89			5.76694	2387	1635	900	506	304	1.72182	2170.54	1332.3	688.823	375.682	249.347			3.85944	1629	1103	704	475	345	2.75609	1624.5	1115.75	669.252	461.738	319.829			3.85944	1103	779
	5.78361	2448	1270	2101	343	261	3.45355	2188.84	2.07217	888.747	1.03613	338.023	1.89374	276.217	1.89374	223.955			5.78361	2390	1641	912	506	313	1.72682	2171.24	1333.05	689.406	375.987	249.467			3.87056	1631	1100	707	480	338	2.76411	1624.66	1115.91	669.462	461.906	319.954			3.87056	1107	764
	5.80028	2441	1268	2143	347	257	3.46356	2190.39	2.07817	889.804	1.03914	338.31	1.89923	276.361	1.89923	224.021			5.80028	2393	1659	896	507	310	1.73183	2171.92	1333.79	689.987	376.29	249.586			3.88167	1636	1084	705	478	334	2.77212	1624.82	1116.08	669.671	462.073	320.078			3.88167	1096	769
	5.81694	2411	1270	2179	348	256	3.47357	2191.93	2.08418	890.858	1.04214	338.597	1.90472	276.505	1.90472	224.086			5.81694	2378	1662	900	510	306	1.73683	2172.61	1334.54	690.566	376.594	249.706			3.89278	1641	1095	713	486	336	2.78013	1624.97	1116.24	669.88	462.24	320.202			3.89278	1109	757
	5.83361	2441	1265	2177	344	255	3.48358	2193.47	2.09019	891.91	1.04514	338.883	1.91021	276.648	1.91021	224.152			5.83361	2404	1662	908	504	310	1.74184	2173.29	1335.28	691.144	376.896	249.825			3.90389	1632	1101	700	478	339	2.78814	1625.13	1116.4	670.087	462.406	320.326			3.90389	1112	766
	5.85028	2445	1262	2198	347	266	3.49359	2195.01	2.09619	892.96	1.04815	339.169	1.9157	276.791	1.9157	224.217			5.85028	2423	1661	896	513	313	1.74684	2173.97	1336.02	691.719	377.198	249.945			3.915	1657	1090	709	489	337	2.79615	1625.29	1116.56	670.294	462.571	320.449			3.915	1099	769
	5.86694	2428	1284	2191	340	263	3.5036	2196.53	2.1022	894.006	1.05115	339.455	1.92119	276.935	1.92119	224.282			5.86694	2396	1673	899	511	312	1.75185	2174.65	1336.75	692.293	377.499	250.064			3.92611	1637	1098	716	484	340	2.80417	1625.44	1116.73	670.499	462.735	320.572			3.92611	1105	766
	5.88361	2448	1299	2188	344	266	3.51361	2198.06	2.10821	895.05	1.05415	339.741	1.92667	277.078	1.92667	224.348			5.88361	2424	1665	890	514	306	1.75685	2175.32	1337.49	692.865	377.799	250.183			3.93722	1629	1103	713	488	332	2.81218	1625.6	1116.89	670.704	462.899	320.695			3.93722	1099	764
	5.90028	2432	1274	2226	348	262	3.52362	2199.57	2.11421	896.092	1.05715	340.026	1.93216	277.221	1.93216	224.413			5.90028	2375	1679	908	496	301	1.76186	2175.99	1338.22	693.434	378.099	250.301			3.94833	1648	1103	715	485	332	2.82019	1625.75	1117.05	670.909	463.063	320.817			3.94833	1112	771
	5.91694	2453	1266	2207	338	267	3.53363	2201.08	2.12022	897.13	1.06016	340.311	1.93765	277.364	1.93765	224.478			5.91694	2386	1686	911	504	308	1.76686	2176.66	1338.94	694.002	378.398	250.42			3.95944	1643	1087	711	474	338	2.8282	1625.9	1117.21	671.112	463.226	320.939			3.95944	1108	765
	5.93361	2464	1281	2208	347	260	3.54364	2202.59	2.12622	898.167	1.06316	340.596	1.94314	277.507	1.94314	224.543			5.93361	2390	1682	901	492	309	1.77187	2177.33	1339.67	694.568	378.696	250.538			3.97056	1645	1100	710	486	337	2.83621	1626.05	1117.36	671.314	463.388	321.06			3.97056	1098	771
	5.95028	2468	1285	2225	344	258	3.55365	2204.09	2.13223	899.2	1.06616	340.88	1.94863	277.65	1.94863	224.609			5.95028	2407	1685	905	511	310	1.77688	2177.99	1340.39	695.132	378.993	250.657			3.98167	1636	1086	697	485	336	2.84422	1626.21	1117.52	671.516	463.55	321.182			3.98167	1105	770
	5.96694	2465	1288	2279	348	258	3.56366	2205.58	2.13824	900.231	1.06917	341.165	1.95412	277.793	1.95412	224.674			5.96694	2401	1667	903	506	313	1.78188	2178.65	1341.11	695.694	379.29	250.775			3.99278	1646	1102	711	486	342	2.85224	1626.36	1117.68	671.717	463.711	321.302			3.99278	1106	760
	5.98361	2443	1284	2281	354	260	3.57367	2207.07	2.14424	901.26	1.07217	341.449	1.95961	277.935	1.95961	224.739			5.98361	2402	1704	909	511	313	1.78689	2179.31	1341.82	696.255	379.586	250.893			4.00389	1636	1100	707	492	334	2.86025	1626.51	1117.84	671.917	463.871	321.423			4.00389	1107	761
	6.00028	2454	1287	2266	345	258	3.58368	2208.55	2.15025	902.286	1.07517	341.733	1.9651	278.078	1.9651	224.804			6.00028	2403	1688	910	517	305	1.79189	2179.96	1342.54	696.813	379.882	251.01			4.015	1625	1102	709	485	341	2.86826	1626.66	1117.99	672.117	464.031	321.543			4.015	1114	770
	6.01694	2489	1296	2280	350	265	3.59369	2210.03	2.15626	903.309	1.07818	342.016	1.97059	278.22	1.97059	224.87			6.01694	2398	1704	903	507	320	1.7969	2180.62	1343.25	697.37	380.176	251.128			4.02611	1638	1105	706	492	345	2.87627	1626.81	1118.15	672.315	464.19	321.663			4.02611	1111	768
	6.03361	2485	1292	2269	346	262	3.6037	2211.5	2.16226	904.33	1.08118	342.3	1.97608	278.363	1.97608	224.935			6.03361	2427	1682	910	503	314	1.8019	2181.26	1343.96	697.925	380.47	251.245			4.03722	1649	1099	713	489	339	2.88428	1626.95	1118.3	672.513	464.349	321.782			4.03722	1103	769
	6.05028	2455	1303	2327	348	258	3.61371	2212.97	2.16827	905.348	1.08418	342.583	1.98157	278.505	1.98157	225			6.05028	2393	1703	908	511	316	1.80691	2181.91	1344.66	698.478	380.763	251.363			4.04833	1631	1111	707	486	342	2.8923	1627.1	1118.46	672.71	464.507	321.901			4.04833	1088	761
	6.06694	2470	1294	2293	346	263	3.62372	2214.43	2.17427	906.364	1.08719	342.866	1.98705	278.647	1.98705	225.065			6.06694	2401	1704	905	513	306	1.81191	2182.56	1345.36	699.029	381.056	251.48			4.05944	1634	1091	709	488	347	2.90031	1627.25	1118.61	672.906	464.665	322.02			4.05944	1108	749
	6.08361	2484	1315	2262	346	254	3.63373	2215.89	2.18028	907.377	1.09019	343.148	1.99254	278.79	1.99254	225.13			6.08361	2396	1717	902	507	305	1.81692	2183.2	1346.06	699.579	381.348	251.597			4.07056	1652	1104	702	483	337	2.90832	1627.4	1118.76	673.102	464.822	322.138			4.07056	1109	764
	6.10028	2471	1311	2330	355	259	3.64374	2217.34	2.18629	908.388	1.09319	343.431	1.99803	278.932	1.99803	225.195			6.10028	2380	1714	907	511	316	1.82192	2183.84	1346.76	700.127	381.639	251.714			4.08167	1641	1103	713	481	341	2.91633	1627.54	1118.91	673.297	464.979	322.257			4.08167	1116	759
	6.11694	2473	1292	2336	352	267	3.65376	2218.79	2.19229	909.396	1.0962	343.713	2.00352	279.074	2.00352	225.26			6.11694	2400	1722	907	504	308	1.82693	2184.47	1347.46	700.673	381.93	251.83			4.09278	1637	1106	701	477	342	2.92434	1627.69	1119.07	673.491	465.135	322.374			4.09278	1106	762
	6.13361	2482	1280	2336	352	263	3.66377	2220.23	2.1983	910.402	1.0992	343.995	2.00901	279.216	2.00901	225.326			6.13361	2372	1704	900	513	316	1.83193	2185.11	1348.15	701.217	382.219	251.947			4.10389	1623	1093	714	484	341	2.93236	1627.83	1119.22	673.684	465.29	322.492			4.10389	1101	750
	6.15028	2487	1280	2335	343	265	3.67378	2221.66	2.20431	911.406	1.1022	344.276	2.0145	279.357	2.0145	225.391			6.15028	2399	1735	905	511	308	1.83694	2185.74	1348.84	701.759	382.509	252.063			4.115	1637	1092	705	486	329	2.94037	1627.98	1119.37	673.877	465.445	322.609			4.115	1092	762
	6.16694	2490	1296	2315	351	268	3.68379	2223.09	2.21031	912.407	1.10521	344.558	2.01999	279.499	2.01999	225.456			6.16694	2386	1725	901	515	307	1.84194	2186.37	1349.53	702.3	382.797	252.18			4.12611	1633	1097	719	482	349	2.94838	1628.12	1119.52	674.069	465.599	322.725			4.12611	1106	770
	6.18361	2473	1311	2351	348	257	3.6938	2224.52	2.21632	913.405	1.10821	344.839	2.02548	279.641	2.02548	225.521			6.18361	2396	1726	905	512	311	1.84695	2187	1350.21	702.839	383.085	252.296			4.13722	1659	1107	707	491	342	2.95639	1628.26	1119.67	674.26	465.753	322.842			4.13722	1112	764
	6.20028	2478	1308	2324	353	261	3.70381	2225.94	2.22233	914.401	1.11121	345.12	2.03097	279.782	2.03097	225.586			6.20028	2404	1737	924	512	304	1.85195	2187.62	1350.89	703.376	383.372	252.412			4.14833	1641	1105	708	480	346	2.9644	1628.41	1119.81	674.45	465.906	322.958			4.14833	1111	764
	6.21694	2472	1320	2359	351	260	3.71382	2227.36	2.22833	915.395	1.11422	345.401	2.03646	279.924	2.03646	225.651			6.21694	2427	1722	903	513	315	1.85696	2188.24	1351.57	703.912	383.658	252.527			4.15944	1647	1110	712	494	349	2.97242	1628.55	1119.96	674.64	466.059	323.074			4.15944	1106	757
	6.23361	2489	1297	2366	351	263	3.72383	2228.77	2.23434	916.386	1.11722	345.681	2.04195	280.065	2.04195	225.716			6.23361	2409	1735	901	512	313	1.86197	2188.86	1352.25	704.445	383.944	252.643			4.17056	1646	1097	705	488	330	2.98043	1628.69	1120.11	674.829	466.211	323.189			4.17056	1089	778
	6.25028	2481	1308	2350	345	257	3.73384	2230.17	2.24034	917.375	1.12022	345.961	2.04743	280.206	2.04743	225.781			6.25028	2399	1732	916	511	314	1.86697	2189.48	1352.92	704.978	384.229	252.758			4.18167	1622	1104	705	483	346	2.98844	1628.83	1120.26	675.017	466.362	323.304			4.18167	1116	763
	6.26694	2465	1318	2356	348	254	3.74385	2231.57	2.24635	918.362	1.12323	346.241	2.05292	280.348	2.05292	225.846			6.26694	2392	1758	912	519	313	1.87198	2190.09	1353.59	705.508	384.514	252.874			4.19278	1653	1110	710	477	329	2.99645	1628.97	1120.4	675.205	466.514	323.419			4.19278	1094	757
	6.28361	2476	1302	2367	361	258	3.75386	2232.97	2.25236	919.346	1.12623	346.521	2.05841	280.489	2.05841	225.911			6.28361	2402	1771	907	519	316	1.87698	2190.71	1354.26	706.037	384.798	252.989			4.20389	1649	1092	707	491	339	3.00446	1629.11	1120.55	675.392	466.664	323.533			4.20389	1097	762
	6.30028	2487	1313	2374	351	257	3.76387	2234.36	2.25836	920.327	1.12923	346.8	2.0639	280.63	2.0639	225.976			6.30028	2399	1768	904	519	312	1.88199	2191.32	1354.93	706.564	385.081	253.104			4.215	1642	1087	707	494	337	3.01247	1629.25	1120.69	675.578	466.814	323.647			4.215	1112	756
	6.31694	2475	1315	2369	347	266	3.77388	2235.74	2.26437	921.307	1.13224	347.08	2.06939	280.771	2.06939	226.04			6.31694	2400	1777	921	530	313	1.88699	2191.92	1355.6	707.089	385.363	253.219			4.22611	1652	1087	708	486	342	3.02049	1629.39	1120.84	675.763	466.964	323.761			4.22611	1121	762
	6.33361	2486	1307	2391	349	258	3.78389	2237.13	2.27038	922.284	1.13524	347.359	2.07488	280.912	2.07488	226.105			6.33361	2414	1765	916	514	317	1.892	2192.53	1356.26	707.613	385.645	253.333			4.23722	1642	1103	714	480	337	3.0285	1629.53	1120.98	675.948	467.113	323.875			4.23722	1098	776
	6.35028	2469	1320	2374	356	265	3.7939	2238.5	2.27638	923.259	1.13824	347.637	2.08037	281.052	2.08037	226.17			6.35028	2404	1774	923	515	322	1.897	2193.13	1356.92	708.135	385.927	253.448			4.24833	1644	1102	720	486	340	3.03651	1629.66	1121.12	676.132	467.261	323.988			4.24833	1110	766
	6.36694	2495	1327	2398	342	260	3.80391	2239.87	2.28239	924.231	1.14125	347.916	2.08586	281.193	2.08586	226.235			6.36694	2405	1806	914	526	311	1.90201	2193.73	1357.58	708.656	386.207	253.562			4.25944	1631	1116	706	493	348	3.04452	1629.8	1121.27	676.316	467.409	324.101			4.25944	1109	763
	6.38361	2480	1319	2353	356	258	3.81392	2241.24	2.28839	925.201	1.14425	348.194	2.09135	281.334	2.09135	226.3			6.38361	2402	1805	909	507	320	1.90701	2194.33	1358.23	709.175	386.487	253.677			4.27056	1651	1099	699	489	343	3.05253	1629.94	1121.41	676.499	467.557	324.213			4.27056	1097	774
	6.40028	2465	1324	2358	350	259	3.82393	2242.6	2.2944	926.169	1.14725	348.472	2.09684	281.474	2.09684	226.365			6.40028	2402	1811	912	521	315	1.91202	2194.93	1358.88	709.692	386.766	253.791			4.28167	1640	1101	713	485	345	3.06055	1630.07	1121.55	676.681	467.704	324.326			4.28167	1102	766
	6.41694	2515	1310	2380	358	265	3.83394	2243.96	2.30041	927.134	1.15026	348.75	2.10233	281.615	2.10233	226.43			6.41694	2398	1787	918	509	321	1.91702	2195.52	1359.53	710.207	387.045	253.905			4.29278	1633	1099	703	477	347	3.06856	1630.21	1121.69	676.862	467.85	324.437			4.29278	1106	761
	6.43361	2472	1318	2377	356	259	3.84395	2245.31	2.30641	928.097	1.15326	349.027	2.10781	281.755	2.10781	226.494			6.43361	2396	1811	913	518	310	1.92203	2196.11	1360.18	710.722	387.323	254.018			4.30389	1632	1104	717	497	338	3.07657	1630.34	1121.83	677.043	467.996	324.549			4.30389	1109	773
	6.45028	2505	1338	2392	357	262	3.85396	2246.66	2.31242	929.058	1.15626	349.305	2.1133	281.895	2.1133	226.559			6.45028	2401	1805	911	521	307	1.92703	2196.7	1360.83	711.234	387.601	254.132			4.315	1651	1095	704	485	345	3.08458	1630.48	1121.97	677.223	468.142	324.66			4.315	1113	769
	6.46694	2489	1314	2381	347	261	3.86397	2248	2.31843	930.016	1.15927	349.582	2.11879	282.035	2.11879	226.624			6.46694	2401	1846	923	522	315	1.93204	2197.29	1361.47	711.745	387.877	254.246			4.32611	1636	1098	715	483	341	3.09259	1630.61	1122.11	677.402	468.287	324.771			4.32611	1092	759
	6.48361	2492	1318	2370	355	259	3.87398	2249.34	2.32443	930.973	1.16227	349.859	2.12428	282.176	2.12428	226.689			6.48361	2420	1840	909	520	321	1.93704	2197.87	1362.11	712.254	388.154	254.359			4.33722	1622	1115	714	492	356	3.10061	1630.74	1122.25	677.581	468.431	324.882			4.33722	1109	766
	6.50028	2474	1324	2401	356	258	3.88399	2250.68	2.33044	931.927	1.16527	350.135	2.12977	282.316	2.12977	226.753			6.50028	2404	1843	930	518	315	1.94205	2198.46	1362.75	712.762	388.429	254.472			4.34833	1639	1094	708	475	336	3.10862	1630.88	1122.39	677.759	468.575	324.992			4.34833	1116	781
	6.51694	2488	1325	2394	358	267	3.894	2252.01	2.33644	932.878	1.16828	350.412	2.13526	282.455	2.13526	226.818			6.51694	2400	1865	916	514	312	1.94706	2199.04	1363.39	713.268	388.704	254.585			4.35944	1631	1107	714	488	343	3.11663	1631.01	1122.53	677.937	468.719	325.103			4.35944	1106	770
	6.53361	2533	1323	2424	359	268	3.90401	2253.33	2.34245	933.828	1.17128	350.688	2.14075	282.595	2.14075	226.883			6.53361	2406	1857	906	518	311	1.95206	2199.62	1364.02	713.773	388.978	254.698			4.37056	1652	1100	711	493	332	3.12464	1631.14	1122.66	678.114	468.862	325.212			4.37056	1112	772
	6.55028	2477	1321	2386	350	269	3.91402	2254.65	2.34846	934.775	1.17428	350.964	2.14624	282.735	2.14624	226.948			6.55028	2424	1858	911	522	314	1.95707	2200.19	1364.65	714.276	389.252	254.811			4.38167	1654	1097	719	484	349	3.13265	1631.27	1122.8	678.29	469.004	325.322			4.38167	1114	764
	6.56694	2516	1335	2395	353	262	3.92403	2255.97	2.35446	935.72	1.17729	351.24	2.15173	282.875	2.15173	227.012			6.56694	2398	1875	912	527	308	1.96207	2200.77	1365.28	714.777	389.525	254.923			4.39278	1651	1107	712	494	331	3.14067	1631.4	1122.94	678.466	469.147	325.431			4.39278	1125	774
	6.58361	2502	1325	2382	355	262	3.93404	2257.28	2.36047	936.663	1.18029	351.515	2.15722	283.014	2.15722	227.077			6.58361	2399	1867	911	521	310	1.96708	2201.34	1365.91	715.277	389.798	255.036			4.40389	1644	1094	717	485	345	3.14868	1631.53	1123.07	678.641	469.288	325.54			4.40389	1114	767
	6.60028	2519	1323	2401	350	258	3.94405	2258.59	2.36648	937.604	1.18329	351.79	2.16271	283.154	2.16271	227.141			6.60028	2406	1895	930	522	307	1.97208	2201.91	1366.54	715.776	390.069	255.148			4.415	1650	1109	697	489	343	3.15669	1631.66	1123.21	678.815	469.429	325.648			4.415	1103	772
	6.61694	2489	1334	2376	349	264	3.95406	2259.89	2.37248	938.542	1.1863	352.065	2.16819	283.293	2.16819	227.206			6.61694	2416	1894	924	521	314	1.97709	2202.48	1367.16	716.273	390.341	255.26			4.42611	1645	1095	705	496	338	3.1647	1631.79	1123.34	678.989	469.57	325.757			4.42611	1107	764
	6.63361	2516	1327	2399	355	259	3.96407	2261.19	2.37849	939.478	1.1893	352.34	2.17368	283.433	2.17368	227.271			6.63361	2405	1882	932	515	310	1.98209	2203.04	1367.78	716.768	390.611	255.372			4.43722	1671	1109	709	496	349	3.17271	1631.92	1123.48	679.162	469.71	325.865			4.43722	1108	761
	6.65028	2509	1325	2415	354	258	3.97408	2262.49	2.38449	940.412	1.1923	352.614	2.17917	283.572	2.17917	227.335			6.65028	2432	1917	924	522	319	1.9871	2203.6	1368.4	717.262	390.881	255.484			4.44833	1636	1104	712	481	341	3.18072	1632.05	1123.61	679.335	469.85	325.973			4.44833	1120	779
	6.66694	2513	1330	2390	342	263	3.98409	2263.78	2.3905	941.344	1.19531	352.889	2.18466	283.711	2.18466	227.4			6.66694	2414	1914	926	519	309	1.9921	2204.17	1369.02	717.755	391.151	255.596			4.45944	1624	1098	718	484	348	3.18874	1632.18	1123.74	679.507	469.989	326.08			4.45944	1112	763
	6.68361	2515	1354	2409	356	266	3.9941	2265.06	2.39651	942.274	1.19831	353.163	2.19015	283.85	2.19015	227.464			6.68361	2427	1929	907	533	318	1.99711	2204.73	1369.63	718.246	391.42	255.708			4.47056	1641	1112	717	486	343	3.19675	1632.31	1123.88	679.678	470.128	326.187			4.47056	1107	777
	6.70028	2520	1337	2383	351	266	4.00412	2266.34	2.40251	943.201	1.20131	353.436	2.19564	283.989	2.19564	227.529			6.70028	2415	1936	918	530	315	2.00211	2205.28	1370.25	718.735	391.688	255.819			4.48167	1648	1106	713	491	339	3.20476	1632.43	1124.01	679.849	470.267	326.294			4.48167	1107	766
	6.71694	2503	1346	2397	354	260	4.01413	2267.62	2.40852	944.127	1.20432	353.71	2.20113	284.128	2.20113	227.594			6.71694	2411	1944	925	517	313	2.00712	2205.84	1370.86	719.223	391.955	255.93			4.49278	1645	1097	716	492	348	3.21277	1632.56	1124.14	680.019	470.404	326.401			4.49278	1106	765
	6.73361	2509	1344	2401	354	267	4.02414	2268.9	2.41453	945.05	1.20732	353.983	2.20662	284.267	2.20662	227.658			6.73361	2395	1919	922	526	315	2.01212	2206.39	1371.46	719.71	392.222	256.042			4.50389	1641	1104	702	494	352	3.22078	1632.68	1124.27	680.188	470.542	326.507			4.50389	1106	760
	6.75028	2501	1359	2392	356	266	4.03415	2270.16	2.42053	945.971	1.21032	354.257	2.21211	284.406	2.21211	227.723			6.75028	2412	1960	925	520	324	2.01713	2206.94	1372.07	720.195	392.489	256.153			4.515	1644	1106	715	485	345	3.2288	1632.81	1124.4	680.357	470.679	326.613			4.515	1102	766
	6.76694	2510	1349	2416	354	270	4.04416	2271.43	2.42654	946.89	1.21333	354.529	2.2176	284.544	2.2176	227.787			6.76694	2414	1965	916	521	314	2.02213	2207.49	1372.67	720.678	392.755	256.263			4.52611	1654	1106	716	484	345	3.23681	1632.94	1124.53	680.525	470.816	326.719			4.52611	1112	765
	6.78361	2529	1356	2381	362	269	4.05417	2272.69	2.43255	947.807	1.21633	354.802	2.22309	284.683	2.22309	227.851			6.78361	2434	1978	927	522	317	2.02714	2208.04	1373.28	721.161	393.02	256.374			4.53722	1658	1102	719	482	348	3.24482	1633.06	1124.66	680.693	470.952	326.824			4.53722	1100	764
	6.80028	2515	1351	2407	351	261	4.06418	2273.95	2.43855	948.722	1.21933	355.074	2.22857	284.821	2.22857	227.916			6.80028	2380	1998	910	531	313	2.03214	2208.59	1373.88	721.642	393.285	256.485			4.54833	1631	1109	707	493	350	3.25283	1633.18	1124.79	680.86	471.087	326.929			4.54833	1097	779
	6.81694	2528	1338	2375	357	270	4.07419	2275.2	2.44456	949.634	1.22234	355.347	2.23406	284.96	2.23406	227.98			6.81694	2427	1990	913	525	317	2.03715	2209.13	1374.48	722.121	393.549	256.595			4.55944	1645	1102	711	492	343	3.26084	1633.31	1124.92	681.027	471.223	327.034			4.55944	1102	781
	6.83361	2513	1337	2425	357	266	4.0842	2276.45	2.45056	950.545	1.22534	355.619	2.23955	285.098	2.23955	228.045			6.83361	2409	2012	920	532	311	2.04216	2209.67	1375.07	722.599	393.812	256.706			4.57056	1632	1115	714	486	343	3.26886	1633.43	1125.05	681.193	471.358	327.139			4.57056	1107	768
	6.85028	2534	1361	2387	356	261	4.09421	2277.69	2.45657	951.454	1.22834	355.89	2.24504	285.236	2.24504	228.109			6.85028	2438	2008	908	523	318	2.04716	2210.21	1375.67	723.075	394.075	256.816			4.58167	1656	1111	717	484	343	3.27687	1633.55	1125.18	681.359	471.492	327.243			4.58167	1128	758
	6.86694	2541	1360	2408	350	259	4.10422	2278.93	2.46258	952.36	1.23135	356.162	2.25053	285.374	2.25053	228.174			6.86694	2438	2048	933	528	324	2.05217	2210.75	1376.26	723.551	394.338	256.926			4.59278	1639	1096	719	484	348	3.28488	1633.68	1125.31	681.523	471.626	327.347			4.59278	1094	769
	6.88361	2538	1353	2409	358	273	4.11423	2280.17	2.46858	953.264	1.23435	356.433	2.25602	285.512	2.25602	228.238			6.88361	2424	2040	921	524	315	2.05717	2211.28	1376.85	724.024	394.599	257.036			4.60389	1634	1102	706	482	345	3.29289	1633.8	1125.43	681.688	471.76	327.451			4.60389	1115	765
	6.90028	2519	1363	2405	354	271	4.12424	2281.4	2.47459	954.167	1.23735	356.704	2.26151	285.65	2.26151	228.302			6.90028	2420	2045	920	524	315	2.06218	2211.82	1377.44	724.497	394.861	257.145			4.615	1661	1103	706	490	341	3.3009	1633.92	1125.56	681.852	471.893	327.554			4.615	1109	773
	6.91694	2510	1373	2406	356	263	4.13425	2282.63	2.4806	955.067	1.24036	356.975	2.267	285.788	2.267	228.367			6.91694	2446	2069	922	531	318	2.06718	2212.35	1378.02	724.968	395.121	257.255			4.62611	1632	1098	701	493	338	3.30892	1634.04	1125.69	682.015	472.025	327.657			4.62611	1099	766
	6.93361	2519	1345	2418	354	262	4.14426	2283.85	2.4866	955.965	1.24336	357.246	2.27249	285.926	2.27249	228.431			6.93361	2415	2070	925	510	320	2.07219	2212.88	1378.61	725.437	395.381	257.364			4.63722	1636	1098	721	500	353	3.31693	1634.16	1125.81	682.177	472.158	327.76			4.63722	1109	765
	6.95028	2531	1366	2391	352	273	4.15427	2285.07	2.49261	956.861	1.24636	357.516	2.27798	286.064	2.27798	228.495			6.95028	2423	2087	911	530	321	2.07719	2213.41	1379.19	725.906	395.641	257.474			4.64833	1647	1117	716	490	334	3.32494	1634.28	1125.94	682.34	472.289	327.863			4.64833	1127	759
	6.96694	2541	1372	2417	352	270	4.16428	2286.29	2.49861	957.755	1.24936	357.786	2.28347	286.202	2.28347	228.56			6.96694	2439	2092	937	520	311	2.0822	2213.94	1379.77	726.372	395.9	257.583			4.65944	1650	1115	715	492	336	3.33295	1634.4	1126.06	682.501	472.421	327.966			4.65944	1110	770
	6.98361	2526	1354	2410	354	263	4.17429	2287.5	2.50462	958.647	1.25237	358.056	2.28895	286.339	2.28895	228.624			6.98361	2434	2120	916	523	317	2.0872	2214.46	1380.35	726.838	396.158	257.692			4.67056	1673	1107	709	492	337	3.34096	1634.52	1126.19	682.662	472.552	328.068			4.67056	1117	774
	7.00028	2530	1358	2401	355	266	4.1843	2288.71	2.51063	959.538	1.25537	358.326	2.29444	286.477	2.29444	228.688			7.00028	2420	2142	928	533	320	2.09221	2214.98	1380.92	727.302	396.416	257.801			4.68167	1656	1097	718	493	349	3.34897	1634.64	1126.31	682.823	472.683	328.17			4.68167	1116	774
	7.01694	2522	1367	2408	357	260	4.19431	2289.92	2.51663	960.426	1.25837	358.595	2.29993	286.614	2.29993	228.752			7.01694	2407	2125	925	530	320	2.09721	2215.5	1381.5	727.765	396.673	257.91			4.69278	1645	1121	711	490	339	3.35699	1634.76	1126.43	682.983	472.813	328.271			4.69278	1100	765
	7.03361	2556	1361	2410	363	263	4.20432	2291.12	2.52264	961.312	1.26138	358.864	2.30542	286.751	2.30542	228.817			7.03361	2412	2140	920	526	311	2.10222	2216.02	1382.07	728.226	396.93	258.018			4.70389	1640	1115	714	485	340	3.365	1634.87	1126.56	683.142	472.943	328.373			4.70389	1104	784
	7.05028	2540	1363	2394	360	261	4.21433	2292.32	2.52865	962.196	1.26438	359.133	2.31091	286.889	2.31091	228.881			7.05028	2414	2157	931	540	321	2.10722	2216.54	1382.64	728.687	397.186	258.127			4.715	1652	1113	711	481	351	3.37301	1634.99	1126.68	683.301	473.072	328.474			4.715	1122	776
	7.06694	2505	1358	2421	361	268	4.22434	2293.51	2.53465	963.078	1.26738	359.402	2.3164	287.026	2.3164	228.945			7.06694	2421	2162	928	538	321	2.11223	2217.06	1383.21	729.145	397.442	258.235			4.72611	1644	1110	720	482	346	3.38102	1635.11	1126.8	683.459	473.201	328.575			4.72611	1111	773
	7.08361	2523	1364	2393	369	262	4.23435	2294.7	2.54066	963.958	1.27039	359.671	2.32189	287.163	2.32189	229.009			7.08361	2426	2167	922	530	319	2.11723	2217.57	1383.78	729.603	397.697	258.343			4.73722	1641	1113	720	485	338	3.38903	1635.23	1126.92	683.617	473.329	328.675			4.73722	1107	767
	7.10028	2513	1358	2420	357	269	4.24436	2295.89	2.54666	964.836	1.27339	359.939	2.32738	287.3	2.32738	229.073			7.10028	2439	2196	918	523	313	2.12224	2218.08	1384.34	730.059	397.952	258.452			4.74833	1666	1092	708	499	341	3.39705	1635.34	1127.04	683.774	473.458	328.776			4.74833	1096	770
	7.11694	2536	1374	2411	360	261	4.25437	2297.07	2.55267	965.712	1.27639	360.207	2.33287	287.437	2.33287	229.138			7.11694	2423	2193	927	525	316	2.12725	2218.59	1384.91	730.514	398.206	258.559			4.75944	1641	1098	712	485	340	3.40506	1635.46	1127.17	683.931	473.585	328.876			4.75944	1112	764
	7.13361	2521	1376	2395	362	265	4.26438	2298.25	2.55868	966.587	1.2794	360.475	2.33836	287.574	2.33836	229.202			7.13361	2414	2202	921	527	326	2.13225	2219.1	1385.47	730.967	398.459	258.667			4.77056	1665	1109	711	487	343	3.41307	1635.57	1127.29	684.087	473.713	328.975			4.77056	1101	764
	7.15028	2534	1373	2426	362	263	4.27439	2299.42	2.56468	967.459	1.2824	360.743	2.34385	287.71	2.34385	229.266			7.15028	2439	2206	937	532	316	2.13726	2219.61	1386.03	731.42	398.712	258.775			4.78167	1654	1103	714	490	344	3.42108	1635.69	1127.41	684.243	473.84	329.075			4.78167	1119	768
	7.16694	2527	1373	2400	358	271	4.2844	2300.59	2.57069	968.329	1.2854	361.01	2.34933	287.847	2.34933	229.33			7.16694	2437	2208	928	529	331	2.14226	2220.11	1386.59	731.871	398.964	258.882			4.79278	1656	1129	728	490	341	3.42909	1635.8	1127.53	684.398	473.966	329.174			4.79278	1114	763
	7.18361	2521	1380	2428	361	267	4.29441	2301.76	2.5767	969.198	1.28841	361.277	2.35482	287.984	2.35482	229.394			7.18361	2427	2225	929	532	311	2.14727	2220.62	1387.14	732.321	399.216	258.99			4.80389	1662	1110	714	478	346	3.43711	1635.92	1127.64	684.553	474.093	329.273			4.80389	1119	766
	7.20028	2538	1398	2397	366	265	4.30442	2302.93	2.5827	970.064	1.29141	361.544	2.36031	288.12	2.36031	229.458			7.20028	2428	2235	936	522	320	2.15227	2221.12	1387.7	732.769	399.468	259.097			4.815	1657	1116	711	491	348	3.44512	1636.03	1127.76	684.707	474.218	329.372			4.815	1120	761
	7.21694	2540	1377	2415	363	261	4.31443	2304.09	2.58871	970.929	1.29441	361.811	2.3658	288.257	2.3658	229.522			7.21694	2413	2253	931	529	318	2.15728	2221.62	1388.25	733.216	399.718	259.204			4.82611	1662	1115	723	489	337	3.45313	1636.15	1127.88	684.861	474.344	329.471			4.82611	1098	768
	7.23361	2525	1392	2418	358	266	4.32444	2305.24	2.59471	971.792	1.29742	362.078	2.37129	288.393	2.37129	229.586			7.23361	2426	2261	935	534	324	2.16228	2222.12	1388.8	733.662	399.969	259.311			4.83722	1659	1119	717	483	348	3.46114	1636.26	1128	685.014	474.469	329.569			4.83722	1104	766
	7.25028	2506	1392	2407	364	267	4.33445	2306.4	2.60072	972.652	1.30042	362.344	2.37678	288.529	2.37678	229.65			7.25028	2417	2276	938	521	324	2.16729	2222.61	1389.35	734.107	400.218	259.418			4.84833	1644	1100	711	484	351	3.46915	1636.37	1128.12	685.167	474.594	329.667			4.84833	1114	767
	7.26694	2528	1389	2401	361	256	4.34447	2307.55	2.60673	973.511	1.30342	362.61	2.38227	288.665	2.38227	229.714			7.26694	2403	2252	940	529	321	2.17229	2223.11	1389.9	734.55	400.467	259.525			4.85944	1633	1116	710	488	339	3.47716	1636.48	1128.23	685.319	474.718	329.765			4.85944	1118	772
	7.28361	2538	1393	2407	366	267	4.35448	2308.69	2.61273	974.368	1.30643	362.876	2.38776	288.802	2.38776	229.778			7.28361	2444	2260	927	536	324	2.1773	2223.6	1390.44	734.992	400.716	259.631			4.87056	1658	1106	705	485	340	3.48518	1636.6	1128.35	685.471	474.842	329.862			4.87056	1108	779
	7.30028	2543	1387	2395	361	265	4.36449	2309.84	2.61874	975.223	1.30943	363.142	2.39325	288.938	2.39325	229.842			7.30028	2449	2267	935	523	320	2.1823	2224.09	1390.99	735.433	400.964	259.738			4.88167	1652	1109	709	497	342	3.49319	1636.71	1128.47	685.622	474.965	329.96			4.88167	1101	766
	7.31694	2537	1379	2397	366	268	4.3745	2310.97	2.62475	976.076	1.31243	363.407	2.39874	289.074	2.39874	229.906			7.31694	2414	2280	921	528	320	2.18731	2224.58	1391.53	735.873	401.212	259.844			4.89278	1666	1120	715	487	334	3.5012	1636.82	1128.58	685.773	475.088	330.057			4.89278	1108	764
	7.33361	2538	1388	2390	359	266	4.38451	2312.11	2.63075	976.928	1.31544	363.672	2.40423	289.209	2.40423	229.97			7.33361	2437	2284	938	539	337	2.19231	2225.07	1392.07	736.311	401.459	259.95			4.90389	1651	1101	716	497	351	3.50921	1636.93	1128.7	685.923	475.211	330.154			4.90389	1106	773
	7.35028	2538	1392	2419	366	270	4.39452	2313.24	2.63676	977.777	1.31844	363.937	2.40971	289.345	2.40971	230.034			7.35028	2440	2298	932	533	323	2.19732	2225.56	1392.61	736.749	401.705	260.057			4.915	1648	1100	725	491	348	3.51722	1637.04	1128.81	686.072	475.334	330.25			4.915	1116	765
	7.36694	2528	1388	2435	360	271	4.40453	2314.37	2.64276	978.625	1.32144	364.202	2.4152	289.481	2.4152	230.098			7.36694	2448	2290	911	530	325	2.20232	2226.04	1393.14	737.185	401.951	260.162			4.92611	1659	1104	706	498	336	3.52524	1637.15	1128.93	686.222	475.456	330.346			4.92611	1113	763
	7.38361	2555	1394	2425	365	269	4.41454	2315.5	2.64877	979.471	1.32445	364.467	2.42069	289.617	2.42069	230.162			7.38361	2428	2305	932	540	319	2.20733	2226.53	1393.68	737.619	402.197	260.268			4.93722	1654	1108	711	491	345	3.53325	1637.26	1129.04	686.371	475.577	330.443			4.93722	1122	772
	7.40028	2545	1397	2419	370	258	4.42455	2316.62	2.65478	980.315	1.32745	364.731	2.42618	289.752	2.42618	230.226			7.40028	2410	2283	940	524	316	2.21234	2227.01	1394.21	738.053	402.442	260.374			4.94833	1640	1118	717	488	343	3.54126	1637.37	1129.16	686.519	475.699	330.538			4.94833	1112	770
	7.41694	2563	1400	2438	368	271	4.43456	2317.74	2.66078	981.157	1.33045	364.995	2.43167	289.888	2.43167	230.29			7.41694	2452	2321	927	526	318	2.21734	2227.49	1394.74	738.486	402.687	260.479			4.95944	1674	1116	719	490	341	3.54927	1637.48	1129.27	686.667	475.82	330.634			4.95944	1113	770
	7.43361	2543	1403	2393	368	265	4.44457	2318.85	2.66679	981.997	1.33346	365.259	2.43716	290.023	2.43716	230.354			7.43361	2448	2334	920	528	315	2.22235	2227.97	1395.28	738.917	402.931	260.585			4.97056	1641	1119	702	488	348	3.55728	1637.59	1129.39	686.814	475.94	330.729			4.97056	1108	768
	7.45028	2547	1393	2387	372	267	4.45458	2319.96	2.6728	982.835	1.33646	365.523	2.44265	290.158	2.44265	230.417			7.45028	2435	2343	924	540	319	2.22735	2228.45	1395.8	739.347	403.174	260.69			4.98167	1649	1110	722	494	350	3.5653	1637.69	1129.5	686.961	476.06	330.825			4.98167	1105	769
	7.46694	2543	1398	2420	369	264	4.46459	2321.07	2.6788	983.672	1.33946	365.786	2.44814	290.293	2.44814	230.481			7.46694	2426	2365	926	543	327	2.23236	2228.92	1396.33	739.776	403.417	260.795			4.99278	1648	1108	717	492	349	3.57331	1637.8	1129.61	687.107	476.18	330.919			4.99278	1114	769
	7.48361	2548	1411	2444	375	270	4.4746	2322.18	2.68481	984.507	1.34247	366.049	2.45363	290.429	2.45363	230.545			7.48361	2411	2338	942	531	320	2.23736	2229.4	1396.86	740.203	403.659	260.9			5.00389	1641	1110	702	499	345	3.58132	1637.91	1129.72	687.253	476.3	331.014			5.00389	1098	765
	7.50028	2533	1396	2442	369	263	4.48461	2323.28	2.69082	985.34	1.34547	366.312	2.45912	290.564	2.45912	230.609			7.50028	2427	2330	926	534	323	2.24237	2229.87	1397.38	740.63	403.901	261.005			5.015	1654	1116	729	485	349	3.58933	1638.02	1129.83	687.399	476.419	331.109			5.015	1099	772
	7.51694	2556	1392	2411	368	269	4.49462	2324.38	2.69682	986.171	1.34847	366.575	2.46461	290.699	2.46461	230.673			7.51694	2450	2364	934	532	327	2.24737	2230.34	1397.9	741.055	404.143	261.11			5.02611	1648	1114	705	486	346	3.59734	1638.12	1129.95	687.544	476.538	331.203			5.02611	1092	773
	7.53361	2544	1423	2376	372	265	4.50463	2325.47	2.70283	987.001	1.35148	366.838	2.4701	290.833	2.4701	230.736			7.53361	2424	2353	942	537	328	2.25238	2230.81	1398.42	741.479	404.384	261.215			5.03722	1654	1120	720	496	348	3.60536	1638.23	1130.06	687.689	476.656	331.297			5.03722	1110	768
	7.55028	2561	1402	2416	386	264	4.51464	2326.57	2.70883	987.828	1.35448	367.1	2.47558	290.968	2.47558	230.8			7.55028	2438	2365	937	535	309	2.25738	2231.28	1398.94	741.902	404.624	261.319			5.04833	1664	1119	718	495	353	3.61337	1638.34	1130.17	687.833	476.774	331.39			5.04833	1120	768
	7.56694	2556	1406	2417	377	269	4.52465	2327.66	2.71484	988.654	1.35748	367.362	2.48107	291.103	2.48107	230.864			7.56694	2434	2357	930	543	323	2.26239	2231.74	1399.46	742.324	404.864	261.423			5.05944	1659	1110	713	481	340	3.62138	1638.44	1130.28	687.977	476.892	331.484			5.05944	1110	775
	7.58361	2556	1407	2427	383	270	4.53466	2328.74	2.72085	989.478	1.36049	367.624	2.48656	291.238	2.48656	230.928			7.58361	2438	2354	935	539	317	2.26739	2232.21	1399.97	742.745	405.104	261.528			5.07056	1672	1119	708	496	354	3.62939	1638.55	1130.39	688.12	477.009	331.577			5.07056	1126	781
	7.60028	2569	1404	2439	384	258	4.54467	2329.82	2.72685	990.301	1.36349	367.886	2.49205	291.372	2.49205	230.991			7.60028	2434	2366	927	537	319	2.2724	2232.67	1400.49	743.164	405.343	261.632			5.08167	1655	1112	724	489	347	3.6374	1638.65	1130.5	688.263	477.126	331.67			5.08167	1103	759
	7.61694	2565	1414	2413	387	263	4.55468	2330.9	2.73286	991.121	1.36649	368.148	2.49754	291.507	2.49754	231.055			7.61694	2456	2386	950	544	320	2.2774	2233.13	1401	743.583	405.581	261.736			5.09278	1644	1107	719	487	344	3.64541	1638.76	1130.61	688.405	477.243	331.763			5.09278	1113	769
	7.63361	2552	1408	2394	383	268	4.56469	2331.98	2.73887	991.94	1.3695	368.409	2.50303	291.641	2.50303	231.119			7.63361	2432	2373	942	534	329	2.28241	2233.6	1401.51	744	405.819	261.84			5.10389	1673	1106	716	491	343	3.65343	1638.86	1130.72	688.547	477.36	331.856			5.10389	1134	758
	7.65028	2535	1411	2412	393	269	4.5747	2333.05	2.74487	992.757	1.3725	368.67	2.50852	291.776	2.50852	231.182			7.65028	2444	2374	930	533	314	2.28741	2234.05	1402.02	744.416	406.057	261.943			5.115	1678	1114	719	491	346	3.66144	1638.97	1130.82	688.688	477.476	331.948			5.115	1116	780
	7.66694	2567	1410	2421	395	259	4.58471	2334.12	2.75088	993.572	1.3755	368.931	2.51401	291.91	2.51401	231.246			7.66694	2441	2376	935	542	322	2.29242	2234.51	1402.53	744.831	406.294	262.047			5.12611	1651	1113	709	488	345	3.66945	1639.07	1130.93	688.829	477.591	332.04			5.12611	1118	776
	7.68361	2554	1404	2432	400	274	4.59472	2335.19	2.75688	994.386	1.37851	369.192	2.5195	292.044	2.5195	231.31			7.68361	2445	2368	944	540	329	2.29742	2234.97	1403.04	745.245	406.531	262.15			5.13722	1654	1112	707	485	346	3.67746	1639.17	1131.04	688.97	477.707	332.132			5.13722	1112	772
	7.70028	2559	1428	2419	389	265	4.60473	2336.25	2.76289	995.198	1.38151	369.452	2.52499	292.178	2.52499	231.373			7.70028	2456	2370	936	524	322	2.30243	2235.42	1403.54	745.658	406.767	262.254			5.14833	1654	1121	715	493	354	3.68547	1639.28	1131.15	689.11	477.822	332.224			5.14833	1111	773
	7.71694	2534	1419	2401	400	261	4.61474	2337.31	2.7689	996.008	1.38451	369.712	2.53048	292.312	2.53048	231.437			7.71694	2459	2401	938	533	321	2.30744	2235.88	1404.04	746.07	407.002	262.357			5.15944	1646	1113	719	499	338	3.69349	1639.38	1131.26	689.25	477.936	332.315			5.15944	1109	770
	7.73361	2556	1415	2442	400	274	4.62475	2338.37	2.7749	996.816	1.38752	369.972	2.53596	292.446	2.53596	231.5			7.73361	2460	2408	929	533	323	2.31244	2236.33	1404.54	746.48	407.237	262.46			5.17056	1676	1109	717	486	343	3.7015	1639.48	1131.36	689.389	478.051	332.407			5.17056	1111	771
	7.75028	2562	1397	2412	405	266	4.63476	2339.42	2.78091	997.623	1.39052	370.232	2.54145	292.58	2.54145	231.564			7.75028	2430	2397	942	540	325	2.31745	2236.78	1405.04	746.89	407.472	262.563			5.18167	1656	1115	716	495	338	3.70951	1639.58	1131.47	689.528	478.165	332.498			5.18167	1110	774
	7.76694	2580	1423	2422	408	269	4.64477	2340.47	2.78692	998.428	1.39352	370.492	2.54694	292.714	2.54694	231.627			7.76694	2460	2416	957	542	325	2.32245	2237.23	1405.54	747.298	407.706	262.666			5.19278	1669	1106	722	502	352	3.71752	1639.68	1131.57	689.667	478.278	332.589			5.19278	1111	773
	7.78361	2575	1427	2440	404	262	4.65478	2341.52	2.79292	999.232	1.39653	370.751	2.55243	292.847	2.55243	231.691			7.78361	2452	2441	940	538	325	2.32746	2237.68	1406.04	747.706	407.94	262.768			5.20389	1646	1137	707	492	347	3.72553	1639.79	1131.68	689.805	478.392	332.679			5.20389	1102	774
	7.80028	2550	1411	2450	414	265	4.66479	2342.57	2.79893	1000.03	1.39953	371.01	2.55792	292.981	2.55792	231.755			7.80028	2437	2432	935	549	321	2.33246	2238.12	1406.54	748.112	408.173	262.871			5.215	1658	1108	710	487	347	3.73355	1639.89	1131.79	689.942	478.505	332.77			5.215	1117	781
	7.81694	2552	1413	2397	410	262	4.6748	2343.61	2.80493	1000.83	1.40253	371.269	2.56341	293.115	2.56341	231.818			7.81694	2419	2434	942	530	338	2.33747	2238.57	1407.03	748.517	408.406	262.973			5.22611	1646	1110	717	500	345	3.74156	1639.99	1131.89	690.08	478.618	332.86			5.22611	1095	780
	7.83361	2562	1446	2417	416	266	4.68481	2344.65	2.81094	1001.63	1.40554	371.528	2.5689	293.248	2.5689	231.882			7.83361	2435	2425	934	528	329	2.34247	2239.01	1407.52	748.921	408.638	263.076			5.23722	1650	1107	729	492	348	3.74957	1640.09	1132	690.216	478.73	332.95			5.23722	1109	781
	7.85028	2564	1416	2435	416	264	4.69483	2345.68	2.81695	1002.43	1.40854	371.787	2.57439	293.381	2.57439	231.945			7.85028	2473	2438	943	537	320	2.34748	2239.45	1408.01	749.324	408.87	263.178			5.24833	1645	1099	725	495	346	3.75758	1640.19	1132.1	690.353	478.842	333.039			5.24833	1127	773
	7.86694	2561	1425	2465	419	271	4.70484	2346.72	2.82295	1003.22	1.41154	372.045	2.57988	293.515	2.57988	232.008			7.86694	2438	2429	950	540	324	2.35248	2239.89	1408.5	749.726	409.101	263.28			5.25944	1655	1103	712	490	344	3.76559	1640.29	1132.2	690.489	478.954	333.129			5.25944	1109	776
	7.88361	2564	1448	2441	427	267	4.71485	2347.75	2.82896	1004.02	1.41455	372.303	2.58537	293.648	2.58537	232.072			7.88361	2458	2456	944	545	324	2.35749	2240.33	1408.99	750.127	409.332	263.382			5.27056	1657	1109	713	491	348	3.77361	1640.39	1132.31	690.624	479.065	333.218			5.27056	1127	765
	7.90028	2561	1434	2457	434	266	4.72486	2348.77	2.83497	1004.81	1.41755	372.561	2.59086	293.781	2.59086	232.135			7.90028	2453	2425	943	535	325	2.36249	2240.77	1409.48	750.527	409.562	263.484			5.28167	1648	1113	707	489	348	3.78162	1640.49	1132.41	690.759	479.177	333.307			5.28167	1108	759
	7.91694	2571	1426	2426	423	272	4.73487	2349.8	2.84097	1005.6	1.42055	372.819	2.59634	293.914	2.59634	232.199			7.91694	2453	2428	936	542	333	2.3675	2241.21	1409.97	750.926	409.792	263.586			5.29278	1658	1121	716	489	346	3.78963	1640.59	1132.51	690.894	479.287	333.396			5.29278	1110	775
	7.93361	2544	1450	2425	431	270	4.74488	2350.82	2.84698	1006.39	1.42356	373.076	2.60183	294.047	2.60183	232.262			7.93361	2446	2430	935	541	321	2.3725	2241.64	1410.45	751.324	410.022	263.687			5.30389	1665	1107	716	497	350	3.79764	1640.68	1132.62	691.029	479.398	333.485			5.30389	1124	770
	7.95028	2563	1445	2446	448	269	4.75489	2351.84	2.85298	1007.17	1.42656	373.333	2.60732	294.18	2.60732	232.326			7.95028	2439	2452	940	535	327	2.37751	2242.07	1410.93	751.721	410.251	263.789			5.315	1667	1118	729	488	338	3.80565	1640.78	1132.72	691.162	479.508	333.573			5.315	1105	768
	7.96694	2580	1455	2421	438	270	4.7649	2352.85	2.85899	1007.96	1.42956	373.591	2.61281	294.313	2.61281	232.389			7.96694	2465	2455	941	534	324	2.38251	2242.51	1411.41	752.116	410.48	263.89			5.32611	1634	1105	724	496	347	3.81366	1640.88	1132.82	691.296	479.618	333.662			5.32611	1121	775
	7.98361	2556	1468	2444	454	266	4.77491	2353.87	2.865	1008.74	1.43257	373.847	2.6183	294.446	2.6183	232.452			7.98361	2458	2449	942	540	320	2.38752	2242.94	1411.89	752.511	410.708	263.991			5.33722	1647	1111	720	497	353	3.82168	1640.98	1132.92	691.429	479.728	333.75			5.33722	1107	775
	8.00028	2561	1443	2454	451	268	4.78492	2354.88	2.871	1009.52	1.43557	374.104	2.62379	294.579	2.62379	232.516			8.00028	2453	2461	934	533	319	2.39253	2243.37	1412.37	752.905	410.935	264.092			5.34833	1672	1113	728	496	346	3.82969	1641.07	1133.03	691.562	479.837	333.838			5.34833	1112	780
	8.01694	2579	1470	2464	454	262	4.79493	2355.88	2.87701	1010.3	1.43857	374.36	2.62928	294.711	2.62928	232.579			8.01694	2460	2433	944	535	325	2.39753	2243.8	1412.85	753.297	411.163	264.193			5.35944	1657	1124	714	497	343	3.8377	1641.17	1133.13	691.694	479.946	333.925			5.35944	1130	775
	8.03361	2575	1453	2467	463	270	4.80494	2356.89	2.88302	1011.08	1.44157	374.617	2.63477	294.844	2.63477	232.642			8.03361	2442	2469	931	537	325	2.40254	2244.22	1413.32	753.689	411.389	264.294			5.37056	1661	1120	726	497	337	3.84571	1641.27	1133.23	691.826	480.055	334.013			5.37056	1116	763
	8.05028	2574	1453	2435	467	264	4.81495	2357.89	2.88902	1011.86	1.44458	374.873	2.64026	294.976	2.64026	232.706			8.05028	2432	2461	948	538	331	2.40754	2244.65	1413.8	754.079	411.616	264.395			5.38167	1666	1113	716	494	343	3.85372	1641.36	1133.33	691.958	480.163	334.1			5.38167	1103	770
	8.06694	2559	1474	2439	471	265	4.82496	2358.89	2.89503	1012.63	1.44758	375.129	2.64575	295.108	2.64575	232.769			8.06694	2431	2477	945	532	319	2.41255	2245.08	1414.27	754.469	411.841	264.495			5.39278	1667	1116	712	488	342	3.86174	1641.46	1133.43	692.089	480.271	334.187			5.39278	1120	761
	8.08361	2571	1460	2452	471	270	4.83497	2359.88	2.90104	1013.41	1.45058	375.384	2.65124	295.241	2.65124	232.832			8.08361	2444	2463	949	543	326	2.41755	2245.5	1414.74	754.858	412.067	264.596			5.40389	1658	1131	713	490	345	3.86975	1641.56	1133.53	692.22	480.379	334.274			5.40389	1121	773
	8.10028	2562	1466	2427	470	265	4.84498	2360.88	2.90704	1014.18	1.45359	375.64	2.65672	295.373	2.65672	232.895			8.10028	2450	2469	937	542	334	2.42256	2245.92	1415.21	755.245	412.292	264.696			5.415	1649	1101	719	495	340	3.87776	1641.65	1133.63	692.35	480.486	334.36			5.415	1101	763
	8.11694	2588	1470	2430	481	270	4.85499	2361.87	2.91305	1014.95	1.45659	375.895	2.66221	295.505	2.66221	232.959			8.11694	2456	2467	943	540	329	2.42756	2246.34	1415.68	755.632	412.516	264.797			5.42611	1672	1108	709	483	345	3.88577	1641.75	1133.73	692.48	480.593	334.447			5.42611	1109	765
	8.13361	2569	1434	2403	484	274	4.865	2362.85	2.91905	1015.72	1.45959	376.15	2.6677	295.637	2.6677	233.022			8.13361	2444	2470	938	529	323	2.43257	2246.76	1416.15	756.017	412.74	264.897			5.43722	1665	1119	714	494	338	3.89378	1641.84	1133.83	692.61	480.7	334.533			5.43722	1111	776
	8.15028	2590	1456	2373	497	262	4.87501	2363.84	2.92506	1016.49	1.4626	376.405	2.67319	295.769	2.67319	233.085			8.15028	2422	2462	962	545	329	2.43757	2247.18	1416.62	756.402	412.964	264.997			5.44833	1646	1123	728	488	348	3.9018	1641.94	1133.93	692.739	480.807	334.619			5.44833	1121	770
	8.16694	2590	1457	2410	498	265	4.88502	2364.82	2.93107	1017.25	1.4656	376.659	2.67868	295.901	2.67868	233.148			8.16694	2477	2489	938	541	325	2.44258	2247.6	1417.08	756.786	413.187	265.097			5.45944	1654	1131	716	497	342	3.90981	1642.03	1134.02	692.868	480.913	334.705			5.45944	1103	775
	8.18361	2581	1453	2438	488	270	4.89503	2365.8	2.93707	1018.02	1.4686	376.914	2.68417	296.033	2.68417	233.211			8.18361	2448	2442	941	546	319	2.44758	2248.01	1417.54	757.168	413.41	265.196			5.47056	1637	1105	709	491	345	3.91782	1642.13	1134.12	692.997	481.019	334.791			5.47056	1124	774
	8.20028	2595	1486	2449	513	271	4.90504	2366.78	2.94308	1018.78	1.47161	377.168	2.68966	296.165	2.68966	233.274			8.20028	2463	2455	950	539	328	2.45259	2248.43	1418.01	757.55	413.632	265.296			5.48167	1663	1106	737	490	342	3.92583	1642.22	1134.22	693.125	481.125	334.876			5.48167	1108	777
	8.21694	2598	1455	2500	511	260	4.91505	2367.75	2.94909	1019.54	1.47461	377.422	2.69515	296.296	2.69515	233.338			8.21694	2459	2457	944	544	322	2.45759	2248.84	1418.47	757.931	413.854	265.396			5.49278	1646	1124	717	502	344	3.93384	1642.31	1134.32	693.253	481.23	334.961			5.49278	1111	775
	8.23361	2563	1470	2432	516	273	4.92506	2368.72	2.95509	1020.3	1.47761	377.675	2.70064	296.428	2.70064	233.401			8.23361	2466	2467	948	542	331	2.4626	2249.25	1418.93	758.31	414.076	265.495			5.50389	1640	1118	723	489	349	3.94186	1642.41	1134.42	693.38	481.335	335.046			5.50389	1134	761
	8.25028	2586	1475	2415	522	264	4.93507	2369.69	2.9611	1021.06	1.48062	377.929	2.70613	296.56	2.70613	233.464			8.25028	2440	2474	929	539	322	2.4676	2249.66	1419.38	758.689	414.297	265.594			5.515	1655	1109	722	490	355	3.94987	1642.5	1134.51	693.507	481.44	335.131			5.515	1109	772
	8.26694	2565	1478	2442	531	266	4.94508	2370.66	2.9671	1021.82	1.48362	378.182	2.71162	296.691	2.71162	233.527			8.26694	2487	2453	943	533	324	2.47261	2250.07	1419.84	759.067	414.517	265.693			5.52611	1665	1116	732	495	349	3.95788	1642.59	1134.61	693.634	481.545	335.216			5.52611	1113	758
	8.28361	2573	1491	2419	537	273	4.95509	2371.62	2.97311	1022.57	1.48662	378.436	2.7171	296.822	2.7171	233.59			8.28361	2466	2449	948	539	336	2.47762	2250.48	1420.3	759.444	414.738	265.792			5.53722	1677	1117	723	500	349	3.96589	1642.68	1134.71	693.76	481.649	335.3			5.53722	1125	775
	8.30028	2582	1486	2446	536	266	4.9651	2372.58	2.97912	1023.32	1.48963	378.689	2.72259	296.954	2.72259	233.653			8.30028	2457	2435	953	544	320	2.48262	2250.89	1420.75	759.82	414.957	265.891			5.54833	1665	1125	728	503	346	3.9739	1642.78	1134.8	693.886	481.753	335.384			5.54833	1126	780
	8.31694	2569	1466	2434	550	270	4.97511	2373.54	2.98512	1024.08	1.49263	378.941	2.72808	297.085	2.72808	233.716			8.31694	2466	2453	954	547	339	2.48763	2251.29	1421.2	760.195	415.177	265.99			5.55944	1684	1129	719	501	349	3.98191	1642.87	1134.9	694.012	481.857	335.468			5.55944	1114	768
	8.33361	2597	1489	2446	545	272	4.98512	2374.49	2.99113	1024.83	1.49563	379.194	2.73357	297.216	2.73357	233.779			8.33361	2466	2503	956	538	327	2.49263	2251.7	1421.66	760.569	415.396	266.089			5.57056	1679	1105	721	490	344	3.98993	1642.96	1134.99	694.137	481.96	335.552			5.57056	1113	775
	8.35028	2587	1450	2462	546	270	4.99513	2375.45	2.99714	1025.58	1.49864	379.446	2.73906	297.347	2.73906	233.842			8.35028	2489	2485	947	534	327	2.49764	2252.1	1422.11	760.942	415.614	266.187			5.58167	1678	1117	723	488	342	3.99794	1643.05	1135.09	694.262	482.063	335.636			5.58167	1105	785
	8.36694	2608	1491	2417	555	267	5.00514	2376.4	3.00314	1026.32	1.50164	379.698	2.74455	297.478	2.74455	233.905			8.36694	2472	2449	933	546	330	2.50264	2252.51	1422.56	761.314	415.832	266.286			5.59278	1673	1117	729	489	352	4.00595	1643.14	1135.18	694.386	482.166	335.719			5.59278	1115	760
	8.38361	2572	1498	2484	559	268	5.01515	2377.34	3.00915	1027.07	1.50464	379.95	2.75004	297.609	2.75004	233.968			8.38361	2496	2469	945	540	324	2.50765	2252.91	1423	761.685	416.05	266.384			5.60389	1663	1129	712	493	351	4.01396	1643.23	1135.28	694.511	482.269	335.803			5.60389	1113	775
	8.40028	2606	1486	2434	573	278	5.02516	2378.29	3.01515	1027.81	1.50765	380.202	2.75553	297.74	2.75553	234.031			8.40028	2465	2485	945	551	333	2.51265	2253.31	1423.45	762.056	416.267	266.482			5.615	1666	1138	721	502	350	4.02197	1643.32	1135.37	694.634	482.371	335.886			5.615	1114	757
	8.41694	2588	1462	2475	574	278	5.03517	2379.23	3.02116	1028.56	1.51065	380.454	2.76102	297.871	2.76102	234.094			8.41694	2472	2470	962	537	330	2.51766	2253.71	1423.9	762.425	416.484	266.581			5.62611	1640	1116	731	497	348	4.02999	1643.41	1135.47	694.758	482.473	335.969			5.62611	1125	769
	8.43361	2591	1514	2397	579	268	5.04519	2380.17	3.02717	1029.3	1.51365	380.705	2.76651	298.001	2.76651	234.157			8.43361	2471	2478	939	539	337	2.52266	2254.1	1424.34	762.793	416.7	266.679			5.63722	1687	1127	730	487	348	4.038	1643.5	1135.56	694.881	482.575	336.052			5.63722	1114	783
	8.45028	2590	1494	2472	582	266	5.0552	2381.11	3.03317	1030.04	1.51666	380.956	2.772	298.132	2.772	234.22			8.45028	2474	2499	945	530	322	2.52767	2254.5	1424.78	763.161	416.916	266.776			5.64833	1652	1126	716	510	346	4.04601	1643.59	1135.65	695.004	482.676	336.134			5.64833	1114	767
	8.46694	2585	1461	2429	585	274	5.06521	2382.04	3.03918	1030.78	1.51966	381.207	2.77748	298.263	2.77748	234.283			8.46694	2480	2481	946	542	323	2.53267	2254.9	1425.23	763.528	417.132	266.874			5.65944	1678	1116	720	494	343	4.05402	1643.68	1135.75	695.126	482.778	336.216			5.65944	1111	772
	8.48361	2586	1489	2359	591	266	5.07522	2382.97	3.04519	1031.51	1.52266	381.458	2.78297	298.393	2.78297	234.346			8.48361	2468	2467	954	541	334	2.53768	2255.29	1425.67	763.893	417.347	266.972			5.67056	1655	1128	717	493	354	4.06203	1643.77	1135.84	695.248	482.879	336.299			5.67056	1105	778
	8.50028	2602	1499	2392	600	275	5.08523	2383.9	3.05119	1032.25	1.52567	381.708	2.78846	298.523	2.78846	234.409			8.50028	2455	2490	960	553	330	2.54268	2255.68	1426.11	764.258	417.561	267.069			5.68167	1662	1124	714	490	351	4.07005	1643.86	1135.93	695.37	482.979	336.381			5.68167	1096	755
	8.51694	2595	1493	2432	603	272	5.09524	2384.83	3.0572	1032.98	1.52867	381.959	2.79395	298.654	2.79395	234.472			8.51694	2486	2500	959	550	329	2.54769	2256.08	1426.54	764.622	417.776	267.167			5.69278	1672	1127	720	487	345	4.07806	1643.95	1136.03	695.492	483.08	336.462			5.69278	1125	782
	8.53361	2602	1499	2423	617	259	5.10525	2385.76	3.0632	1033.72	1.53167	382.209	2.79944	298.784	2.79944	234.534			8.53361	2480	2504	952	553	332	2.55269	2256.47	1426.98	764.985	417.99	267.264			5.70389	1658	1111	720	496	351	4.08607	1644.04	1136.12	695.613	483.18	336.544			5.70389	1109	787
	8.55028	2596	1495	2422	615	263	5.11526	2386.68	3.06921	1034.45	1.53468	382.459	2.80493	298.914	2.80493	234.597			8.55028	2462	2522	953	542	332	2.5577	2256.86	1427.42	765.347	418.203	267.361			5.715	1664	1118	724	496	353	4.09408	1644.12	1136.21	695.733	483.28	336.625			5.715	1116	755
	8.56694	2595	1507	2425	615	269	5.12527	2387.6	3.07522	1035.18	1.53768	382.708	2.81042	299.044	2.81042	234.66			8.56694	2448	2523	953	542	334	2.5627	2257.25	1427.85	765.709	418.416	267.458			5.72611	1661	1126	729	484	344	4.10209	1644.21	1136.3	695.854	483.379	336.707			5.72611	1123	759
	8.58361	2584	1460	2440	630	273	5.13528	2388.52	3.08122	1035.91	1.54068	382.958	2.81591	299.174	2.81591	234.723			8.58361	2502	2499	949	546	336	2.56771	2257.63	1428.28	766.069	418.629	267.555			5.73722	1670	1112	722	494	339	4.11011	1644.3	1136.39	695.974	483.479	336.788			5.73722	1127	780
	8.60028	2595	1515	2427	636	272	5.14529	2389.43	3.08723	1036.63	1.54369	383.207	2.8214	299.304	2.8214	234.786			8.60028	2474	2493	945	545	322	2.57272	2258.02	1428.72	766.428	418.841	267.652			5.74833	1671	1114	730	493	350	4.11812	1644.39	1136.48	696.094	483.578	336.869			5.74833	1124	770
	8.61694	2601	1504	2412	639	267	5.1553	2390.35	3.09324	1037.36	1.54669	383.456	2.82689	299.434	2.82689	234.848			8.61694	2480	2483	944	545	326	2.57772	2258.41	1429.15	766.787	419.053	267.749			5.75944	1664	1111	730	493	356	4.12613	1644.47	1136.57	696.213	483.677	336.949			5.75944	1115	765
	8.63361	2603	1483	2442	638	267	5.16531	2391.26	3.09924	1038.08	1.54969	383.705	2.83238	299.564	2.83238	234.911			8.63361	2479	2498	964	538	332	2.58273	2258.79	1429.58	767.145	419.264	267.846			5.77056	1663	1121	722	494	341	4.13414	1644.56	1136.67	696.332	483.775	337.03			5.77056	1105	757
	8.65028	2586	1512	2434	646	276	5.17532	2392.16	3.10525	1038.8	1.5527	383.954	2.83786	299.694	2.83786	234.974			8.65028	2466	2458	960	542	332	2.58773	2259.17	1430.01	767.502	419.476	267.942			5.78167	1657	1121	730	495	354	4.14215	1644.65	1136.76	696.451	483.874	337.11			5.78167	1114	765
	8.66694	2602	1491	2465	645	267	5.18533	2393.07	3.11126	1039.53	1.5557	384.203	2.84335	299.823	2.84335	235.037			8.66694	2463	2474	951	537	337	2.59274	2259.56	1430.43	767.858	419.686	268.038			5.79278	1649	1115	730	497	353	4.15016	1644.73	1136.85	696.569	483.972	337.191			5.79278	1110	778
	8.68361	2600	1511	2498	658	279	5.19534	2393.97	3.11726	1040.25	1.5587	384.451	2.84884	299.953	2.84884	235.099			8.68361	2460	2473	947	546	326	2.59774	2259.94	1430.86	768.213	419.896	268.135			5.80389	1668	1123	718	491	358	4.15818	1644.82	1136.94	696.687	484.07	337.271			5.80389	1117	766
	8.70028	2601	1511	2421	672	269	5.20535	2394.87	3.12327	1040.96	1.56171	384.699	2.85433	300.082	2.85433	235.162			8.70028	2511	2484	946	540	325	2.60275	2260.32	1431.29	768.567	420.106	268.231			5.815	1670	1102	726	497	357	4.16619	1644.9	1137.03	696.805	484.167	337.35			5.815	1115	772
	8.71694	2598	1528	2453	669	269	5.21536	2395.77	3.12927	1041.68	1.56471	384.947	2.85982	300.212	2.85982	235.225			8.71694	2501	2494	933	548	334	2.60775	2260.7	1431.71	768.92	420.316	268.327			5.82611	1664	1108	732	495	346	4.1742	1644.99	1137.11	696.923	484.265	337.43			5.82611	1120	773
	8.73361	2585	1472	2483	678	269	5.22537	2396.67	3.13528	1042.4	1.56771	385.195	2.86531	300.341	2.86531	235.287			8.73361	2458	2497	963	546	323	2.61276	2261.07	1432.13	769.273	420.525	268.423			5.83722	1661	1117	740	490	351	4.18221	1645.08	1137.2	697.04	484.362	337.509			5.83722	1119	768
	8.75028	2597	1547	2400	683	275	5.23538	2397.56	3.14129	1043.11	1.57072	385.442	2.8708	300.47	2.8708	235.35			8.75028	2469	2473	946	549	328	2.61776	2261.45	1432.55	769.625	420.734	268.519			5.84833	1674	1107	729	494	341	4.19022	1645.16	1137.29	697.156	484.458	337.589			5.84833	1114	783
	8.76694	2615	1532	2428	685	272	5.24539	2398.45	3.14729	1043.82	1.57372	385.69	2.87629	300.6	2.87629	235.413			8.76694	2481	2513	960	554	332	2.62277	2261.83	1432.97	769.975	420.942	268.614			5.85944	1667	1128	731	500	345	4.19824	1645.25	1137.38	697.273	484.555	337.668			5.85944	1110	758
	8.78361	2592	1519	2407	679	270	5.2554	2399.34	3.1533	1044.54	1.57672	385.937	2.88178	300.729	2.88178	235.475			8.78361	2495	2486	955	549	333	2.62777	2262.2	1433.39	770.325	421.15	268.71			5.87056	1669	1120	730	502	349	4.20625	1645.33	1137.47	697.389	484.651	337.747			5.87056	1114	775
	8.80028	2619	1536	2473	692	272	5.26541	2400.23	3.15931	1045.25	1.57973	386.184	2.88727	300.858	2.88727	235.538			8.80028	2490	2505	946	545	328	2.63278	2262.57	1433.81	770.675	421.357	268.805			5.88167	1676	1127	727	498	349	4.21426	1645.41	1137.56	697.505	484.747	337.826			5.88167	1128	782
	8.81694	2633	1498	2368	705	273	5.27542	2401.11	3.16531	1045.95	1.58273	386.431	2.89276	300.987	2.89276	235.601			8.81694	2515	2515	954	544	329	2.63778	2262.95	1434.23	771.023	421.564	268.901			5.89278	1669	1118	725	504	351	4.22227	1645.5	1137.65	697.621	484.843	337.904			5.89278	1128	758
	8.83361	2600	1545	2452	708	276	5.28543	2402	3.17132	1046.66	1.58573	386.677	2.89824	301.116	2.89824	235.663			8.83361	2512	2507	949	547	325	2.64279	2263.32	1434.65	771.37	421.771	268.996			5.90389	1660	1115	735	498	353	4.23028	1645.58	1137.73	697.736	484.939	337.983			5.90389	1113	778
	8.85028	2631	1511	2400	723	267	5.29544	2402.88	3.17732	1047.37	1.58874	386.924	2.90373	301.244	2.90373	235.726			8.85028	2490	2525	948	540	335	2.64779	2263.69	1435.06	771.717	421.978	269.091			5.915	1673	1131	736	497	351	4.2383	1645.67	1137.82	697.851	485.034	338.061			5.915	1119	768
	8.86694	2626	1578	2449	734	271	5.30545	2403.75	3.18333	1048.07	1.59174	387.17	2.90922	301.373	2.90922	235.788			8.86694	2491	2517	959	544	339	2.6528	2264.06	1435.48	772.063	422.184	269.186			5.92611	1660	1118	735	490	348	4.24631	1645.75	1137.91	697.965	485.129	338.139			5.92611	1118	769
	8.88361	2604	1520	2450	732	260	5.31546	2404.63	3.18934	1048.78	1.59474	387.416	2.91471	301.502	2.91471	235.851			8.88361	2490	2508	962	549	329	2.65781	2264.43	1435.89	772.408	422.389	269.281			5.93722	1684	1118	717	497	340	4.25432	1645.83	1137.99	698.08	485.224	338.217			5.93722	1116	768
	8.90028	2608	1570	2430	736	271	5.32547	2405.5	3.19534	1049.48	1.59775	387.662	2.9202	301.63	2.9202	235.913			8.90028	2499	2525	958	554	324	2.66281	2264.8	1436.3	772.752	422.594	269.376			5.94833	1651	1125	733	505	340	4.26233	1645.92	1138.08	698.194	485.319	338.295			5.94833	1106	758
	8.91694	2581	1522	2429	728	277	5.33548	2406.37	3.20135	1050.18	1.60075	387.907	2.92569	301.759	2.92569	235.976			8.91694	2507	2524	952	539	331	2.66782	2265.16	1436.71	773.096	422.799	269.471			5.95944	1680	1117	741	496	356	4.27034	1646	1138.17	698.307	485.413	338.372			5.95944	1122	773
	8.93361	2618	1536	2449	748	274	5.34549	2407.24	3.20736	1050.88	1.60375	388.153	2.93118	301.887	2.93118	236.038			8.93361	2497	2507	956	545	335	2.67282	2265.53	1437.12	773.438	423.004	269.565			5.97056	1671	1121	739	493	348	4.27836	1646.08	1138.25	698.421	485.507	338.45			5.97056	1107	756
	8.95028	2603	1505	2455	755	273	5.3555	2408.11	3.21336	1051.57	1.60676	388.398	2.93667	302.016	2.93667	236.101			8.95028	2515	2517	959	545	344	2.67783	2265.89	1437.53	773.78	423.208	269.66			5.98167	1673	1115	747	494	342	4.28637	1646.16	1138.34	698.534	485.601	338.527			5.98167	1113	776
	8.96694	2593	1501	2408	760	274	5.36551	2408.97	3.21937	1052.27	1.60976	388.643	2.94216	302.144	2.94216	236.163			8.96694	2505	2527	966	545	328	2.68283	2266.26	1437.94	774.121	423.411	269.754			5.99278	1687	1122	726	501	351	4.29438	1646.24	1138.43	698.647	485.695	338.604			5.99278	1109	780
	8.98361	2590	1518	2448	770	274	5.37552	2409.83	3.22537	1052.97	1.61276	388.888	2.94765	302.272	2.94765	236.226			8.98361	2507	2512	941	547	335	2.68784	2266.62	1438.34	774.461	423.615	269.849			6.00389	1666	1117	737	490	344	4.30239	1646.33	1138.51	698.759	485.788	338.681			6.00389	1119	772
	9.00028	2617	1514	2398	777	270	5.38553	2410.69	3.23138	1053.66	1.61577	389.132	2.95314	302.401	2.95314	236.288			9.00028	2504	2510	968	547	330	2.69284	2266.98	1438.75	774.8	423.818	269.943			6.015	1673	1116	734	492	350	4.3104	1646.41	1138.6	698.871	485.881	338.758			6.015	1133	766
	9.01694	2593	1574	2410	772	281	5.39555	2411.55	3.23739	1054.35	1.61877	389.377	2.95863	302.529	2.95863	236.351			9.01694	2495	2494	955	547	329	2.69785	2267.34	1439.15	775.139	424.02	270.037			6.02611	1669	1123	730	503	338	4.31841	1646.49	1138.68	698.983	485.974	338.834			6.02611	1127	773
	9.03361	2582	1559	2474	797	283	5.40556	2412.41	3.24339	1055.04	1.62177	389.621	2.96411	302.657	2.96411	236.413			9.03361	2506	2528	964	548	336	2.70285	2267.7	1439.56	775.477	424.222	270.131			6.03722	1659	1124	744	500	336	4.32643	1646.57	1138.77	699.095	486.067	338.911			6.03722	1124	768
	9.05028	2604	1529	2444	779	276	5.41557	2413.26	3.2494	1055.73	1.62478	389.865	2.9696	302.785	2.9696	236.475			9.05028	2493	2501	963	549	320	2.70786	2268.06	1439.96	775.814	424.424	270.225			6.04833	1686	1135	748	489	347	4.33444	1646.65	1138.85	699.206	486.159	338.987			6.04833	1115	791
	9.06694	2590	1551	2401	786	273	5.42558	2414.11	3.25541	1056.42	1.62778	390.109	2.97509	302.912	2.97509	236.538			9.06694	2498	2529	957	546	333	2.71286	2268.42	1440.36	776.15	424.626	270.318			6.05944	1652	1122	727	495	342	4.34245	1646.73	1138.93	699.317	486.252	339.063			6.05944	1135	780
	9.08361	2624	1584	2435	790	274	5.43559	2414.96	3.26141	1057.11	1.63078	390.353	2.98058	303.04	2.98058	236.6			9.08361	2505	2507	955	540	332	2.71787	2268.77	1440.76	776.485	424.827	270.412			6.07056	1661	1124	736	508	342	4.35046	1646.81	1139.02	699.428	486.344	339.139			6.07056	1117	775
	9.10028	2612	1564	2437	801	274	5.4456	2415.81	3.26742	1057.8	1.63378	390.596	2.98607	303.168	2.98607	236.662			9.10028	2508	2523	972	546	329	2.72287	2269.13	1441.16	776.82	425.028	270.506			6.08167	1674	1123	734	495	346	4.35847	1646.89	1139.1	699.538	486.436	339.215			6.08167	1123	768
	9.11694	2608	1535	2376	817	283	5.45561	2416.65	3.27342	1058.48	1.63679	390.839	2.99156	303.296	2.99156	236.725			9.11694	2525	2538	957	553	332	2.72788	2269.48	1441.56	777.154	425.228	270.599			6.09278	1670	1118	725	491	354	4.36649	1646.97	1139.19	699.648	486.527	339.291			6.09278	1124	778
	9.13361	2607	1533	2439	834	282	5.46562	2417.5	3.27943	1059.16	1.63979	391.083	2.99705	303.423	2.99705	236.787			9.13361	2513	2530	958	551	330	2.73288	2269.84	1441.95	777.487	425.428	270.692			6.10389	1663	1127	738	497	350	4.3745	1647.05	1139.27	699.758	486.618	339.366			6.10389	1118	773
	9.15028	2606	1600	2481	827	275	5.47563	2418.34	3.28544	1059.85	1.64279	391.325	3.00254	303.551	3.00254	236.849			9.15028	2525	2534	945	546	334	2.73789	2270.19	1442.35	777.819	425.627	270.785			6.115	1674	1144	740	498	353	4.38251	1647.13	1139.35	699.868	486.71	339.441			6.115	1121	766
	9.16694	2598	1585	2477	836	274	5.48564	2419.18	3.29144	1060.53	1.6458	391.568	3.00803	303.678	3.00803	236.912			9.16694	2512	2530	958	553	335	2.7429	2270.54	1442.74	778.151	425.827	270.879			6.12611	1670	1125	748	500	352	4.39052	1647.21	1139.43	699.977	486.8	339.516			6.12611	1128	765
	9.18361	2617	1553	2440	855	277	5.49565	2420.01	3.29745	1061.21	1.6488	391.811	3.01352	303.805	3.01352	236.974			9.18361	2511	2544	974	544	335	2.7479	2270.89	1443.14	778.481	426.026	270.972			6.13722	1680	1115	746	502	360	4.39853	1647.29	1139.52	700.086	486.891	339.591			6.13722	1124	784
	9.20028	2626	1555	2386	869	276	5.50566	2420.85	3.30346	1061.88	1.6518	392.053	3.01901	303.933	3.01901	237.036			9.20028	2517	2538	969	555	334	2.75291	2271.24	1443.53	778.811	426.224	271.064			6.14833	1658	1122	744	506	363	4.40655	1647.37	1139.6	700.195	486.982	339.666			6.14833	1118	779
	9.21694	2620	1550	2416	882	270	5.51567	2421.68	3.30946	1062.56	1.65481	392.295	3.02449	304.06	3.02449	237.098			9.21694	2533	2528	962	559	331	2.75791	2271.59	1443.92	779.141	426.422	271.157			6.15944	1663	1115	744	499	338	4.41456	1647.45	1139.68	700.303	487.072	339.741			6.15944	1121	777
	9.23361	2616	1537	2448	883	276	5.52568	2422.51	3.31547	1063.24	1.65781	392.537	3.02998	304.187	3.02998	237.161			9.23361	2512	2512	950	555	331	2.76292	2271.94	1444.31	779.469	426.62	271.25			6.17056	1654	1134	747	498	351	4.42257	1647.53	1139.76	700.411	487.162	339.815			6.17056	1122	782
	9.25028	2610	1536	2414	884	282	5.53569	2423.34	3.32148	1063.91	1.66081	392.779	3.03547	304.314	3.03547	237.223			9.25028	2517	2523	960	554	333	2.76792	2272.29	1444.7	779.797	426.818	271.342			6.18167	1677	1125	740	499	345	4.43058	1647.6	1139.85	700.519	487.252	339.89			6.18167	1113	775
	9.26694	2607	1572	2450	897	279	5.5457	2424.16	3.32748	1064.58	1.66382	393.021	3.04096	304.441	3.04096	237.285			9.26694	2523	2512	963	555	338	2.77293	2272.63	1445.09	780.124	427.015	271.435			6.19278	1673	1133	738	493	350	4.43859	1647.68	1139.93	700.627	487.341	339.964			6.19278	1107	780
	9.28361	2621	1572	2425	915	284	5.55571	2424.99	3.33349	1065.26	1.66682	393.262	3.04645	304.568	3.04645	237.347			9.28361	2542	2483	961	558	342	2.77793	2272.98	1445.48	780.45	427.211	271.527			6.20389	1674	1132	738	497	352	4.4466	1647.76	1140.01	700.734	487.43	340.038			6.20389	1105	776
	9.30028	2634	1600	2460	914	287	5.56572	2425.81	3.33949	1065.93	1.66982	393.503	3.05194	304.695	3.05194	237.409			9.30028	2543	2504	964	555	328	2.78294	2273.32	1445.87	780.775	427.408	271.62			6.215	1671	1122	746	494	353	4.45462	1647.84	1140.09	700.841	487.519	340.112			6.215	1121	768
	9.31694	2612	1554	2424	935	296	5.57573	2426.63	3.3455	1066.6	1.67283	393.744	3.05743	304.822	3.05743	237.472			9.31694	2545	2464	967	555	332	2.78794	2273.67	1446.25	781.1	427.604	271.712			6.22611	1662	1111	740	495	347	4.46263	1647.91	1140.17	700.948	487.608	340.186			6.22611	1126	764
	9.33361	2623	1532	2463	951	289	5.58574	2427.45	3.35151	1067.26	1.67583	393.985	3.06292	304.948	3.06292	237.534			9.33361	2542	2431	940	553	338	2.79295	2274.01	1446.64	781.424	427.8	271.804			6.23722	1671	1117	755	493	346	4.47064	1647.99	1140.25	701.054	487.697	340.259			6.23722	1112	765
	9.35028	2582	1599	2443	956	292	5.59575	2428.26	3.35751	1067.93	1.67883	394.226	3.06841	305.075	3.06841	237.596			9.35028	2550	2484	954	552	334	2.79795	2274.35	1447.02	781.747	427.995	271.896			6.24833	1662	1122	746	503	357	4.47865	1648.07	1140.33	701.161	487.786	340.332			6.24833	1130	777
	9.36694	2631	1553	2434	980	292	5.60576	2429.08	3.36352	1068.6	1.68184	394.466	3.0739	305.202	3.0739	237.658			9.36694	2529	2462	954	554	338	2.80296	2274.69	1447.41	782.07	428.19	271.987			6.25944	1688	1140	748	482	344	4.48666	1648.15	1140.41	701.267	487.874	340.406			6.25944	1110	784
	9.38361	2622	1583	2459	1015	292	5.61577	2429.89	3.36953	1069.26	1.68484	394.707	3.07939	305.328	3.07939	237.72			9.38361	2560	2420	970	565	333	2.80796	2275.03	1447.79	782.391	428.385	272.079			6.27056	1658	1122	746	502	354	4.49468	1648.22	1140.49	701.372	487.962	340.479			6.27056	1115	772
	9.40028	2628	1578	2420	1035	293	5.62578	2430.7	3.37553	1069.92	1.68784	394.947	3.08487	305.454	3.08487	237.782			9.40028	2545	2493	963	549	329	2.81297	2275.37	1448.17	782.712	428.579	272.171			6.28167	1668	1132	742	502	344	4.50269	1648.3	1140.57	701.478	488.05	340.552			6.28167	1119	775
	9.41694	2613	1551	2422	1057	296	5.63579	2431.51	3.38154	1070.59	1.69085	395.187	3.09036	305.581	3.09036	237.844			9.41694	2553	2479	963	552	327	2.81797	2275.71	1448.55	783.033	428.773	272.262			6.29278	1687	1140	745	495	356	4.5107	1648.37	1140.65	701.583	488.137	340.625			6.29278	1113	772
	9.43361	2643	1571	2430	1102	298	5.6458	2432.31	3.38754	1071.25	1.69385	395.426	3.09585	305.707	3.09585	237.906			9.43361	2525	2488	960	551	333	2.82298	2276.05	1448.93	783.352	428.966	272.354			6.30389	1656	1129	748	495	351	4.51871	1648.45	1140.73	701.688	488.225	340.697			6.30389	1109	772
	9.45028	2620	1557	2470	1132	291	5.65581	2433.12	3.39355	1071.91	1.69685	395.666	3.10134	305.833	3.10134	237.968			9.45028	2523	2490	972	554	329	2.82798	2276.38	1449.31	783.671	429.16	272.445			6.315	1669	1126	755	497	348	4.52672	1648.53	1140.81	701.792	488.312	340.77			6.315	1115	788
	9.46694	2634	1607	2386	1187	297	5.66582	2433.92	3.39956	1072.56	1.69986	395.905	3.10683	305.959	3.10683	238.03			9.46694	2564	2487	966	555	336	2.83299	2276.72	1449.68	783.989	429.352	272.536			6.32611	1656	1129	747	500	349	4.53474	1648.6	1140.89	701.897	488.399	340.842			6.32611	1109	774
	9.48361	2621	1616	2434	1228	301	5.67583	2434.72	3.40556	1073.22	1.70286	396.144	3.11232	306.086	3.11232	238.092			9.48361	2552	2504	975	555	335	2.838	2277.05	1450.06	784.307	429.545	272.627			6.33722	1654	1111	759	511	345	4.54275	1648.68	1140.97	702.001	488.486	340.914			6.33722	1109	780
	9.50028	2626	1559	2398	1294	306	5.68584	2435.52	3.41157	1073.88	1.70586	396.383	3.11781	306.212	3.11781	238.154			9.50028	2564	2512	951	562	331	2.843	2277.39	1450.44	784.623	429.737	272.718			6.34833	1685	1124	762	490	358	4.55076	1648.75	1141.05	702.105	488.572	340.986			6.34833	1126	766
	9.51694	2634	1607	2452	1348	311	5.69585	2436.32	3.41758	1074.53	1.70887	396.622	3.1233	306.337	3.1233	238.216			9.51694	2528	2523	968	556	334	2.84801	2277.72	1450.81	784.939	429.929	272.809			6.35944	1682	1134	755	486	347	4.55877	1648.83	1141.13	702.208	488.658	341.058			6.35944	1124	771
	9.53361	2618	1610	2439	1426	294	5.70586	2437.11	3.42358	1075.18	1.71187	396.861	3.12879	306.463	3.12879	238.278			9.53361	2537	2479	973	548	336	2.85301	2278.05	1451.18	785.255	430.121	272.9			6.37056	1671	1119	767	496	348	4.56678	1648.9	1141.2	702.311	488.745	341.13			6.37056	1118	776
	9.55028	2623	1588	2419	1496	305	5.71587	2437.9	3.42959	1075.84	1.71487	397.099	3.13428	306.589	3.13428	238.34			9.55028	2546	2508	945	556	335	2.85802	2278.38	1451.56	785.569	430.312	272.991			6.38167	1664	1119	746	485	353	4.5748	1648.98	1141.28	702.414	488.831	341.202			6.38167	1121	779
	9.56694	2628	1607	2459	1587	312	5.72588	2438.69	3.43559	1076.49	1.71788	397.337	3.13977	306.715	3.13977	238.402			9.56694	2546	2502	960	550	331	2.86302	2278.72	1451.93	785.883	430.503	273.081			6.39278	1657	1117	760	487	354	4.58281	1649.05	1141.36	702.517	488.916	341.273			6.39278	1108	782
	9.58361	2632	1588	2394	1644	305	5.7359	2439.48	3.4416	1077.14	1.72088	397.576	3.14525	306.84	3.14525	238.464			9.58361	2545	2488	961	562	334	2.86803	2279.04	1452.3	786.196	430.693	273.172			6.40389	1675	1126	768	502	352	4.59082	1649.13	1141.44	702.62	489.002	341.344			6.40389	1125	770
	9.60028	2639	1644	2461	1736	312	5.74591	2440.27	3.44761	1077.79	1.72388	397.813	3.15074	306.966	3.15074	238.526			9.60028	2558	2532	969	544	328	2.87303	2279.37	1452.67	786.509	430.883	273.262			6.415	1671	1111	759	500	352	4.59883	1649.2	1141.51	702.722	489.087	341.416			6.415	1111	775
	9.61694	2639	1605	2380	1769	313	5.75592	2441.06	3.45361	1078.43	1.72689	398.051	3.15623	307.091	3.15623	238.588			9.61694	2556	2496	969	551	331	2.87804	2279.7	1453.04	786.821	431.073	273.353			6.42611	1677	1118	747	499	357	4.60684	1649.27	1141.59	702.824	489.172	341.487			6.42611	1126	786
	9.63361	2636	1653	2470	1838	312	5.76593	2441.84	3.45962	1079.08	1.72989	398.289	3.16172	307.217	3.16172	238.65			9.63361	2557	2525	962	558	329	2.88304	2280.03	1453.41	787.132	431.263	273.443			6.43722	1692	1122	754	500	344	4.61485	1649.35	1141.67	702.926	489.257	341.558			6.43722	1106	779
	9.65028	2616	1641	2417	1885	325	5.77594	2442.62	3.46563	1079.73	1.73289	398.526	3.16721	307.342	3.16721	238.711			9.65028	2558	2518	961	558	337	2.88805	2280.35	1453.77	787.442	431.452	273.533			6.44833	1680	1128	766	492	351	4.62287	1649.42	1141.74	703.027	489.342	341.628			6.44833	1125	781
	9.66694	2620	1594	2420	1907	317	5.78595	2443.4	3.47163	1080.37	1.7359	398.763	3.1727	307.468	3.1727	238.773			9.66694	2571	2526	962	554	329	2.89305	2280.68	1454.14	787.752	431.641	273.623			6.45944	1675	1115	770	493	345	4.63088	1649.49	1141.82	703.129	489.426	341.699			6.45944	1127	779
	9.68361	2623	1616	2443	1947	315	5.79596	2444.18	3.47764	1081.01	1.7389	399	3.17819	307.593	3.17819	238.835			9.68361	2559	2503	974	560	336	2.89806	2281	1454.5	788.061	431.829	273.713			6.47056	1686	1115	767	496	345	4.63889	1649.57	1141.9	703.23	489.511	341.769			6.47056	1124	777
	9.70028	2624	1641	2409	1977	314	5.80597	2444.95	3.48364	1081.65	1.7419	399.237	3.18368	307.718	3.18368	238.897			9.70028	2561	2518	955	563	332	2.90306	2281.33	1454.87	788.369	432.017	273.802			6.48167	1668	1119	762	507	351	4.6469	1649.64	1141.97	703.33	489.595	341.84			6.48167	1111	775
	9.71694	2628	1635	2430	1979	317	5.81598	2445.73	3.48965	1082.29	1.74491	399.473	3.18917	307.843	3.18917	238.959			9.71694	2562	2534	975	554	334	2.90807	2281.65	1455.23	788.677	432.205	273.892			6.49278	1685	1114	775	493	351	4.65491	1649.71	1142.05	703.431	489.679	341.91			6.49278	1118	781
	9.73361	2629	1606	2430	1994	322	5.82599	2446.5	3.49566	1082.93	1.74791	399.71	3.19466	307.968	3.19466	239.021			9.73361	2559	2517	972	558	343	2.91307	2281.97	1455.6	788.984	432.393	273.982			6.50389	1672	1116	759	503	361	4.66293	1649.78	1142.13	703.531	489.763	341.98			6.50389	1115	795
	9.75028	2638	1676	2462	2046	323	5.836	2447.27	3.50166	1083.57	1.75091	399.946	3.20015	308.093	3.20015	239.082			9.75028	2562	2521	971	559	332	2.91808	2282.3	1455.96	789.29	432.58	274.071			6.515	1689	1119	761	492	348	4.67094	1649.86	1142.2	703.631	489.846	342.05			6.515	1115	774
	9.76694	2642	1676	2418	2039	330	5.84601	2448.04	3.50767	1084.21	1.75392	400.182	3.20563	308.218	3.20563	239.144			9.76694	2596	2501	964	562	335	2.92309	2282.62	1456.32	789.596	432.767	274.161			6.52611	1678	1119	757	499	352	4.67895	1649.93	1142.28	703.731	489.929	342.119			6.52611	1112	775
	9.78361	2622	1619	2359	2032	330	5.85602	2448.8	3.51368	1084.84	1.75692	400.418	3.21112	308.343	3.21112	239.206			9.78361	2584	2529	987	570	338	2.92809	2282.94	1456.68	789.901	432.953	274.25			6.53722	1666	1134	756	495	355	4.68696	1650	1142.35	703.83	490.013	342.189			6.53722	1114	782
	9.80028	2643	1637	2411	2066	329	5.86603	2449.57	3.51968	1085.48	1.75992	400.654	3.21661	308.467	3.21661	239.268			9.80028	2585	2534	975	558	338	2.9331	2283.25	1457.04	790.205	433.14	274.339			6.54833	1683	1123	762	495	358	4.69497	1650.07	1142.43	703.93	490.096	342.259			6.54833	1108	771
	9.81694	2642	1649	2392	2065	319	5.87604	2450.33	3.52569	1086.11	1.76293	400.889	3.2221	308.592	3.2221	239.329			9.81694	2577	2484	971	542	339	2.9381	2283.57	1457.4	790.509	433.326	274.428			6.55944	1686	1115	772	491	348	4.70299	1650.14	1142.5	704.029	490.178	342.328			6.55944	1109	774
	9.83361	2638	1655	2447	2110	329	5.88605	2451.09	3.5317	1086.74	1.76593	401.125	3.22759	308.716	3.22759	239.391			9.83361	2553	2529	956	563	332	2.94311	2283.89	1457.75	790.812	433.511	274.517			6.57056	1665	1127	775	497	354	4.711	1650.22	1142.58	704.127	490.261	342.397			6.57056	1113	770
	9.85028	2634	1674	2407	2109	328	5.89606	2451.85	3.5377	1087.38	1.76893	401.36	3.23308	308.841	3.23308	239.453			9.85028	2581	2505	965	560	337	2.94811	2284.21	1458.11	791.114	433.696	274.606			6.58167	1668	1137	775	496	354	4.71901	1650.29	1142.65	704.226	490.343	342.466			6.58167	1114	773
	9.86694	2643	1655	2467	2122	336	5.90607	2452.61	3.54371	1088.01	1.77194	401.595	3.23857	308.965	3.23857	239.514			9.86694	2590	2529	966	557	332	2.95312	2284.52	1458.47	791.416	433.881	274.695			6.59278	1679	1124	779	498	349	4.72702	1650.36	1142.73	704.324	490.425	342.535			6.59278	1126	774
	9.88361	2634	1594	2413	2133	345	5.91608	2453.37	3.54971	1088.63	1.77494	401.83	3.24406	309.09	3.24406	239.576			9.88361	2594	2491	972	556	334	2.95812	2284.84	1458.82	791.717	434.066	274.783			6.60389	1687	1124	768	495	348	4.73503	1650.43	1142.8	704.422	490.507	342.604			6.60389	1128	782
	9.90028	2618	1652	2424	2154	339	5.92609	2454.12	3.55572	1089.26	1.77794	402.064	3.24955	309.214	3.24955	239.638			9.90028	2598	2532	974	553	337	2.96313	2285.15	1459.18	792.017	434.25	274.872			6.615	1700	1141	770	501	350	4.74305	1650.5	1142.87	704.52	490.589	342.672			6.615	1122	776
	9.91694	2626	1676	2414	2140	347	5.9361	2454.87	3.56173	1089.89	1.78095	402.299	3.25504	309.338	3.25504	239.699			9.91694	2591	2519	963	556	332	2.96813	2285.46	1459.53	792.317	434.434	274.961			6.62611	1689	1112	778	494	356	4.75106	1650.57	1142.95	704.618	490.671	342.741			6.62611	1113	791
	9.93361	2637	1718	2446	2132	344	5.94611	2455.62	3.56773	1090.51	1.78395	402.533	3.26053	309.462	3.26053	239.761			9.93361	2581	2501	976	572	323	2.97314	2285.78	1459.88	792.616	434.618	275.049			6.63722	1691	1125	769	499	354	4.75907	1650.64	1143.02	704.715	490.752	342.809			6.63722	1125	773
	9.95028	2634	1725	2441	2170	339	5.95612	2456.37	3.57374	1091.14	1.78695	402.767	3.26601	309.587	3.26601	239.822			9.95028	2611	2539	961	560	340	2.97814	2286.09	1460.23	792.914	434.801	275.137			6.64833	1670	1125	776	506	355	4.76708	1650.71	1143.09	704.812	490.833	342.877			6.64833	1108	784
	9.96694	2655	1713	2444	2172	346	5.96613	2457.12	3.57975	1091.76	1.78996	403.001	3.2715	309.711	3.2715	239.884			9.96694	2604	2499	966	559	335	2.98315	2286.4	1460.58	793.212	434.984	275.225			6.65944	1669	1141	782	494	346	4.77509	1650.78	1143.17	704.909	490.915	342.946			6.65944	1118	773
	9.98361	2644	1697	2447	2181	352	5.97614	2457.87	3.58575	1092.39	1.79296	403.235	3.27699	309.835	3.27699	239.946			9.98361	2607	2540	979	557	333	2.98815	2286.71	1460.93	793.509	435.167	275.314			6.67056	1671	1129	778	493	350	4.7831	1650.85	1143.24	705.006	490.995	343.014			6.67056	1130	778
	10.0003	2643	1655	2451	2188	360	5.98615	2458.61	3.59176	1093.01	1.79596	403.468	3.28248	309.958	3.28248	240.007			10.0003	2635	2513	966	554	336	2.99316	2287.02	1461.28	793.806	435.349	275.402			6.68167	1673	1117	770	492	360	4.79112	1650.92	1143.31	705.102	491.076	343.081			6.68167	1121	779
		2628	1644	2382	2183	348	5.99616	2459.35	3.59776	1093.63	1.79897	403.701	3.28797	310.082	3.28797	240.069			10.0169	2617	2525	974	560	338	2.99816	2287.33	1461.63	794.101	435.531	275.489			6.69278	1688	1124	779	496	357	4.79913	1650.99	1143.39	705.199	491.157	343.149			6.69278	1126	787
		2639	1693	2478	2181	369	6.00617	2460.09	3.60377	1094.25	1.80197	403.935	3.29346	310.206	3.29346	240.13			10.0336	2616	2508	973	574	335	3.00317	2287.64	1461.98	794.397	435.713	275.577			6.70389	1678	1122	779	505	349	4.80714	1651.06	1143.46	705.295	491.237	343.217			6.70389	1128	782
		2645	1687	2381	2205	366	6.01618	2460.83	3.60978	1094.86	1.80497	404.168	3.29895	310.33	3.29895	240.192			10.0503	2632	2528	979	559	330	3.00818	2287.94	1462.33	794.691	435.895	275.665			6.715	1675	1116	773	497	350	4.81515	1651.13	1143.53	705.39	491.317	343.284			6.715	1119	772
		2641	1649	2423	2213	361	6.02619	2461.57	3.61578	1095.48	1.80798	404.4	3.30444	310.453	3.30444	240.253			10.0669	2626	2570	970	562	338	3.01318	2288.25	1462.67	794.985	436.076	275.753			6.72611	1675	1124	780	501	352	4.82316	1651.2	1143.6	705.486	491.397	343.351			6.72611	1116	786
		2649	1646	2394	2198	367	6.0362	2462.3	3.62179	1096.1	1.81098	404.633	3.30993	310.577	3.30993	240.315			10.0836	2587	2532	965	560	330	3.01819	2288.56	1463.02	795.278	436.257	275.84			6.73722	1686	1133	794	500	356	4.83118	1651.27	1143.67	705.581	491.477	343.418			6.73722	1118	777
		2637	1680	2386	2225	362	6.04621	2463.04	3.6278	1096.71	1.81398	404.866	3.31542	310.7	3.31542	240.376			10.1003	2626	2479	982	556	336	3.02319	2288.86	1463.36	795.571	436.437	275.928			6.74833	1671	1128	785	505	352	4.83919	1651.33	1143.75	705.676	491.556	343.485			6.74833	1110	779
		2636	1680	2430	2230	385	6.05622	2463.77	3.6338	1097.32	1.81699	405.098	3.32091	310.824	3.32091	240.437			10.1169	2608	2507	983	560	332	3.0282	2289.17	1463.7	795.863	436.617	276.015			6.75944	1664	1143	790	501	353	4.8472	1651.4	1143.82	705.771	491.636	343.552			6.75944	1116	780
		2655	1680	2423	2218	378	6.06623	2464.5	3.63981	1097.94	1.81999	405.33	3.32639	310.947	3.32639	240.499			10.1336	2608	2514	970	562	329	3.0332	2289.47	1464.05	796.155	436.797	276.102			6.77056	1678	1133	780	501	357	4.85521	1651.47	1143.89	705.866	491.715	343.619			6.77056	1111	774
		2630	1666	2441	2204	382	6.07624	2465.23	3.64581	1098.55	1.82299	405.562	3.33188	311.07	3.33188	240.56			10.1503	2623	2539	979	554	335	3.03821	2289.77	1464.39	796.446	436.977	276.189			6.78167	1663	1151	786	502	351	4.86322	1651.54	1143.96	705.96	491.794	343.686			6.78167	1115	786
		2625	1690	2414	2204	382	6.08626	2465.95	3.65182	1099.16	1.82599	405.794	3.33737	311.193	3.33737	240.622			10.1669	2603	2528	969	555	335	3.04321	2290.07	1464.73	796.736	437.156	276.276			6.79278	1678	1135	787	504	357	4.87124	1651.61	1144.03	706.054	491.873	343.752			6.79278	1119	788
		2639	1676	2417	2209	391	6.09627	2466.68	3.65783	1099.77	1.829	406.025	3.34286	311.317	3.34286	240.683			10.1836	2632	2535	980	548	339	3.04822	2290.38	1465.07	797.025	437.335	276.363			6.80389	1695	1127	785	511	350	4.87925	1651.67	1144.1	706.148	491.952	343.819			6.80389	1123	779
		2657	1726	2465	2210	402	6.10628	2467.4	3.66383	1100.38	1.832	406.257	3.34835	311.44	3.34835	240.745			10.2003	2608	2555	974	554	339	3.05322	2290.68	1465.41	797.314	437.514	276.45			6.815	1692	1124	783	497	340	4.88726	1651.74	1144.17	706.242	492.03	343.885			6.815	1130	779
		2643	1737	2394	2216	403	6.11629	2468.13	3.66984	1100.98	1.835	406.488	3.35384	311.563	3.35384	240.806			10.2169	2630	2529	975	562	344	3.05823	2290.98	1465.75	797.603	437.692	276.537			6.82611	1662	1135	787	505	351	4.89527	1651.81	1144.24	706.335	492.108	343.951			6.82611	1121	784
		2644	1626	2420	2213	389	6.1263	2468.85	3.67585	1101.59	1.83801	406.719	3.35933	311.685	3.35933	240.867			10.2336	2627	2507	972	557	336	3.06323	2291.28	1466.09	797.89	437.87	276.623			6.83722	1671	1140	789	506	356	4.90328	1651.88	1144.31	706.429	492.187	344.017			6.83722	1128	773
		2635	1693	2409	2223	393	6.13631	2469.57	3.68185	1102.19	1.84101	406.95	3.36482	311.808	3.36482	240.929			10.2503	2650	2533	961	568	333	3.06824	2291.57	1466.42	798.178	438.048	276.71			6.84833	1696	1128	793	495	358	4.9113	1651.94	1144.38	706.522	492.265	344.083			6.84833	1113	769
		2646	1700	2477	2206	393	6.14632	2470.28	3.68786	1102.8	1.84401	407.181	3.37031	311.931	3.37031	240.99			10.2669	2644	2518	983	559	336	3.07324	2291.87	1466.76	798.464	438.226	276.797			6.85944	1672	1115	781	499	358	4.91931	1652.01	1144.45	706.615	492.342	344.148			6.85944	1112	782
		2645	1694	2423	2241	407	6.15633	2471	3.69386	1103.4	1.84702	407.411	3.3758	312.054	3.3758	241.051			10.2836	2645	2510	968	570	341	3.07825	2292.17	1467.09	798.75	438.403	276.883			6.87056	1678	1125	791	497	358	4.92732	1652.08	1144.52	706.707	492.42	344.214			6.87056	1125	784
		2650	1675	2389	2227	396	6.16634	2471.71	3.69987	1104	1.85002	407.642	3.38129	312.176	3.38129	241.112			10.3003	2643	2539	970	572	332	3.08325	2292.47	1467.43	799.035	438.58	276.969			6.88167	1677	1126	801	502	357	4.93533	1652.14	1144.59	706.8	492.498	344.28			6.88167	1123	792
		2656	1743	2468	2214	404	6.17635	2472.42	3.70588	1104.6	1.85302	407.872	3.38677	312.299	3.38677	241.174			10.3169	2656	2537	980	568	338	3.08826	2292.76	1467.76	799.32	438.756	277.055			6.89278	1672	1120	800	509	347	4.94334	1652.21	1144.66	706.892	492.575	344.345			6.89278	1124	776
		2635	1702	2389	2230	417	6.18636	2473.14	3.71188	1105.2	1.85603	408.102	3.39226	312.422	3.39226	241.235			10.3336	2658	2539	981	569	339	3.09326	2293.06	1468.1	799.604	438.933	277.141			6.90389	1677	1144	792	501	356	4.95135	1652.28	1144.73	706.984	492.652	344.41			6.90389	1119	779
		2631	1737	2416	2217	415	6.19637	2473.84	3.71789	1105.8	1.85903	408.332	3.39775	312.544	3.39775	241.296			10.3503	2662	2535	974	558	336	3.09827	2293.35	1468.43	799.888	439.109	277.227			6.915	1691	1113	797	493	347	4.95937	1652.34	1144.8	707.076	492.729	344.475			6.915	1120	772
		2645	1679	2397	2235	431	6.20638	2474.55	3.7239	1106.4	1.86203	408.561	3.40324	312.666	3.40324	241.357			10.3669	2637	2531	969	569	338	3.10328	2293.64	1468.76	800.171	439.284	277.313			6.92611	1700	1137	806	502	347	4.96738	1652.41	1144.87	707.167	492.806	344.54			6.92611	1124	789
		2640	1763	2400	2228	428	6.21639	2475.26	3.7299	1107	1.86504	408.791	3.40873	312.789	3.40873	241.419			10.3836	2680	2519	972	566	338	3.10828	2293.94	1469.09	800.453	439.46	277.399			6.93722	1687	1129	794	507	364	4.97539	1652.47	1144.94	707.259	492.882	344.605			6.93722	1121	775
		2650	1695	2419	2231	426	6.2264	2475.96	3.73591	1107.59	1.86804	409.02	3.41422	312.911	3.41422	241.48			10.4003	2673	2531	981	556	341	3.11329	2294.23	1469.42	800.735	439.635	277.485			6.94833	1680	1127	796	508	355	4.9834	1652.54	1145.01	707.35	492.959	344.67			6.94833	1119	768
		2659	1743	2389	2233	440	6.23641	2476.67	3.74191	1108.19	1.87104	409.249	3.41971	313.033	3.41971	241.541			10.4169	2681	2524	974	578	337	3.11829	2294.52	1469.75	801.016	439.81	277.571			6.95944	1681	1134	812	494	348	4.99141	1652.61	1145.08	707.441	493.035	344.734			6.95944	1112	777
		2653	1777	2490	2229	451	6.24642	2477.37	3.74792	1108.78	1.87405	409.478	3.4252	313.155	3.4252	241.602			10.4336	2662	2551	968	567	339	3.1233	2294.81	1470.08	801.297	439.984	277.656			6.97056	1677	1115	814	503	353	4.99943	1652.67	1145.14	707.531	493.111	344.799			6.97056	1109	793
		2637	1715	2400	2210	430	6.25643	2478.07	3.75393	1109.37	1.87705	409.707	3.43069	313.277	3.43069	241.663			10.4503	2661	2547	971	564	333	3.1283	2295.1	1470.41	801.577	440.159	277.742			6.98167	1697	1142	797	507	357	5.00744	1652.74	1145.21	707.622	493.187	344.863			6.98167	1134	781
		2658	1712	2449	2210	455	6.26644	2478.76	3.75993	1109.96	1.88005	409.936	3.43618	313.399	3.43618	241.725			10.4669	2700	2559	982	566	342	3.13331	2295.39	1470.73	801.856	440.333	277.827			6.99278	1677	1114	804	505	348	5.01545	1652.8	1145.28	707.712	493.263	344.927			6.99278	1141	765
		2658	1640	2472	2225	446	6.27645	2479.46	3.76594	1110.55	1.88306	410.164	3.44167	313.521	3.44167	241.786			10.4836	2683	2527	982	572	339	3.13831	2295.68	1471.06	802.135	440.506	277.912			7.00389	1684	1136	812	504	354	5.02346	1652.87	1145.35	707.802	493.339	344.991			7.00389	1121	778
		2661	1744	2437	2199	465	6.28646	2480.16	3.77195	1111.14	1.88606	410.393	3.44715	313.643	3.44715	241.847			10.5003	2689	2526	977	567	341	3.14332	2295.97	1471.39	802.414	440.68	277.997			7.015	1699	1126	805	508	350	5.03147	1652.93	1145.42	707.892	493.414	345.055			7.015	1113	779
		2642	1749	2402	2246	459	6.29647	2480.85	3.77795	1111.73	1.88906	410.621	3.45264	313.765	3.45264	241.908			10.5169	2673	2543	972	571	340	3.14832	2296.26	1471.71	802.691	440.853	278.082			7.02611	1693	1148	804	491	355	5.03949	1653	1145.48	707.982	493.489	345.119			7.02611	1111	776
		2638	1737	2425	2217	486	6.30648	2481.54	3.78396	1112.32	1.89207	410.849	3.45813	313.886	3.45813	241.969			10.5336	2691	2526	966	567	332	3.15333	2296.54	1472.04	802.968	441.025	278.167			7.03722	1693	1134	809	507	348	5.0475	1653.06	1145.55	708.071	493.564	345.183			7.03722	1126	786
		2644	1714	2430	2214	500	6.31649	2482.23	3.78997	1112.91	1.89507	411.077	3.46362	314.008	3.46362	242.03			10.5503	2695	2526	971	560	344	3.15833	2296.83	1472.36	803.245	441.198	278.252			7.04833	1668	1132	808	502	342	5.05551	1653.12	1145.62	708.161	493.639	345.247			7.04833	1137	783
		2649	1750	2380	2215	482	6.3265	2482.92	3.79597	1113.49	1.89807	411.304	3.46911	314.13	3.46911	242.091			10.5669	2692	2528	966	564	346	3.16334	2297.11	1472.68	803.521	441.37	278.337			7.05944	1697	1122	811	490	349	5.06352	1653.19	1145.68	708.25	493.714	345.31			7.05944	1131	790
		2641	1735	2403	2240	483	6.33651	2483.61	3.80198	1114.08	1.90108	411.532	3.4746	314.251	3.4746	242.152			10.5836	2680	2565	975	552	345	3.16834	2297.4	1473	803.797	441.542	278.422			7.07056	1680	1129	820	498	342	5.07153	1653.25	1145.75	708.339	493.789	345.374			7.07056	1131	787
		2637	1762	2364	2247	496	6.34652	2484.3	3.80798	1114.66	1.90408	411.759	3.48009	314.372	3.48009	242.213			10.6003	2687	2543	972	562	348	3.17335	2297.68	1473.33	804.071	441.714	278.506			7.08167	1687	1122	812	493	358	5.07955	1653.32	1145.82	708.427	493.863	345.437			7.08167	1125	769
		2637	1734	2436	2198	562	6.35653	2484.98	3.81399	1115.24	1.90708	411.986	3.48558	314.494	3.48558	242.274			10.6169	2697	2541	983	561	336	3.17835	2297.97	1473.65	804.346	441.885	278.591			7.09278	1675	1132	817	502	350	5.08756	1653.38	1145.88	708.516	493.937	345.5			7.09278	1129	783
		2643	1816	2388	2223	564	6.36654	2485.66	3.82	1115.82	1.91009	412.213	3.49107	314.615	3.49107	242.335			10.6336	2727	2550	968	558	340	3.18336	2298.25	1473.97	804.62	442.056	278.675			7.10389	1668	1121	819	498	352	5.09557	1653.44	1145.95	708.604	494.012	345.563			7.10389	1134	780
		2677	1749	2389	2252	559	6.37655	2486.35	3.826	1116.4	1.91309	412.44	3.49656	314.736	3.49656	242.396			10.6503	2706	2574	989	566	339	3.18837	2298.53	1474.28	804.893	442.227	278.76			7.115	1678	1130	819	504	355	5.10358	1653.51	1146.02	708.692	494.086	345.626			7.115	1122	761
		2670	1710	2389	2279	617	6.38656	2487.03	3.83201	1116.98	1.91609	412.666	3.50205	314.857	3.50205	242.457			10.6669	2707	2534	968	572	330	3.19337	2298.81	1474.6	805.165	442.398	278.844			7.12611	1685	1133	823	497	354	5.11159	1653.57	1146.08	708.78	494.159	345.689			7.12611	1115	791
		2670	1712	2360	2226	583	6.39657	2487.7	3.83802	1117.56	1.9191	412.893	3.50754	314.979	3.50754	242.518			10.6836	2707	2512	984	553	333	3.19838	2299.09	1474.92	805.438	442.568	278.928			7.13722	1678	1141	818	505	359	5.1196	1653.63	1146.15	708.868	494.233	345.751			7.13722	1123	782
		2650	1786	2419	2243	601	6.40658	2488.38	3.84402	1118.14	1.9221	413.119	3.51302	315.1	3.51302	242.579			10.7003	2739	2556	970	565	348	3.20338	2299.37	1475.24	805.709	442.738	279.012			7.14833	1689	1134	823	505	355	5.12762	1653.7	1146.21	708.955	494.307	345.814			7.14833	1116	782
		2646	1699	2404	2242	628	6.41659	2489.06	3.85003	1118.72	1.9251	413.345	3.51851	315.221	3.51851	242.64			10.7169	2713	2529	978	570	342	3.20839	2299.65	1475.55	805.98	442.908	279.096			7.15944	1698	1134	822	508	355	5.13563	1653.76	1146.28	709.042	494.38	345.876			7.15944	1121	781
		2650	1768	2411	2223	642	6.4266	2489.73	3.85603	1119.29	1.92811	413.571	3.524	315.341	3.524	242.701			10.7336	2726	2546	982	577	339	3.21339	2299.93	1475.87	806.251	443.077	279.18			7.17056	1697	1130	824	507	353	5.14364	1653.82	1146.35	709.129	494.453	345.939			7.17056	1128	770
		2658	1733	2441	2237	701	6.43662	2490.4	3.86204	1119.87	1.93111	413.797	3.52949	315.462	3.52949	242.762			10.7503	2756	2562	986	566	338	3.2184	2300.21	1476.19	806.521	443.246	279.264			7.18167	1691	1133	822	500	350	5.15165	1653.88	1146.41	709.216	494.526	346.001			7.18167	1139	776
		2649	1825	2349	2231	684	6.44663	2491.08	3.86805	1120.44	1.93411	414.022	3.53498	315.583	3.53498	242.823			10.7669	2719	2549	969	568	340	3.2234	2300.49	1476.5	806.79	443.415	279.348			7.19278	1673	1134	817	496	353	5.15966	1653.95	1146.48	709.303	494.599	346.063			7.19278	1129	768
		2637	1740	2394	2255	693	6.45664	2491.75	3.87405	1121.01	1.93712	414.248	3.54047	315.704	3.54047	242.884			10.7836	2737	2563	978	562	344	3.22841	2300.76	1476.81	807.059	443.584	279.431			7.20389	1678	1124	808	504	342	5.16768	1654.01	1146.54	709.389	494.672	346.125			7.20389	1142	777
		2660	1759	2403	2268	719	6.46665	2492.41	3.88006	1121.58	1.94012	414.473	3.54596	315.824	3.54596	242.944			10.8003	2741	2560	985	570	345	3.23341	2301.04	1477.13	807.327	443.752	279.515			7.215	1677	1121	823	504	360	5.17569	1654.07	1146.61	709.476	494.744	346.187			7.215	1117	778
		2642	1846	2413	2215	738	6.47666	2493.08	3.88607	1122.15	1.94312	414.698	3.55145	315.945	3.55145	243.005			10.8169	2748	2571	984	562	330	3.23842	2301.32	1477.44	807.595	443.92	279.598			7.22611	1688	1139	824	502	353	5.1837	1654.13	1146.67	709.562	494.817	346.248			7.22611	1137	781
		2677	1768	2396	2265	711	6.48667	2493.75	3.89207	1122.72	1.94613	414.923	3.55694	316.065	3.55694	243.066			10.8336	2765	2560	985	571	337	3.24342	2301.59	1477.75	807.862	444.088	279.682			7.23722	1687	1135	831	494	360	5.19171	1654.19	1146.74	709.648	494.889	346.31			7.23722	1138	770
		2656	1862	2425	2249	772	6.49668	2494.41	3.89808	1123.29	1.94913	415.148	3.56243	316.186	3.56243	243.127			10.8503	2766	2552	979	558	335	3.24843	2301.87	1478.06	808.129	444.255	279.765			7.24833	1696	1140	828	501	363	5.19972	1654.25	1146.8	709.734	494.961	346.371			7.24833	1123	779
		2657	1802	2369	2271	723	6.50669	2495.07	3.90408	1123.86	1.95213	415.372	3.56792	316.306	3.56792	243.188			10.8669	2752	2538	976	561	338	3.25343	2302.14	1478.37	808.395	444.423	279.848			7.25944	1701	1129	823	505	350	5.20774	1654.32	1146.86	709.819	495.033	346.433			7.25944	1115	774
		2665	1761	2425	2265	784	6.5167	2495.74	3.91009	1124.43	1.95514	415.597	3.5734	316.426	3.5734	243.249			10.8836	2728	2545	991	554	346	3.25844	2302.41	1478.68	808.66	444.59	279.931			7.27056	1699	1120	839	490	359	5.21575	1654.38	1146.93	709.904	495.105	346.494			7.27056	1119	775
		2671	1773	2416	2253	772	6.52671	2496.4	3.9161	1124.99	1.95814	415.821	3.57889	316.547	3.57889	243.309			10.9003	2759	2568	982	564	334	3.26344	2302.69	1478.99	808.925	444.756	280.014			7.28167	1676	1129	833	498	355	5.22376	1654.44	1146.99	709.99	495.177	346.555			7.28167	1136	775
		2661	1731	2396	2232	790	6.53672	2497.05	3.9221	1125.56	1.96114	416.045	3.58438	316.667	3.58438	243.37			10.9169	2741	2561	966	566	334	3.26845	2302.96	1479.3	809.19	444.923	280.097			7.29278	1699	1125	839	499	359	5.23177	1654.5	1147.06	710.075	495.248	346.616			7.29278	1135	776
		2663	1813	2434	2265	863	6.54673	2497.71	3.92811	1126.12	1.96415	416.269	3.58987	316.787	3.58987	243.431			10.9336	2755	2551	973	570	333	3.27346	2303.23	1479.6	809.454	445.089	280.18			7.30389	1690	1152	832	506	356	5.23978	1654.56	1147.12	710.159	495.319	346.677			7.30389	1143	769
		2647	1815	2400	2235	876	6.55674	2498.37	3.93412	1126.69	1.96715	416.493	3.59536	316.907	3.59536	243.492			10.9503	2764	2552	986	574	338	3.27846	2303.5	1479.91	809.718	445.255	280.263			7.315	1700	1131	832	497	347	5.2478	1654.62	1147.18	710.244	495.391	346.738			7.315	1138	777
		2655	1771	2374	2270	912	6.56675	2499.02	3.94012	1127.25	1.97015	416.716	3.60085	317.027	3.60085	243.552			10.9669	2792	2531	982	564	339	3.28347	2303.77	1480.22	809.98	445.42	280.345			7.32611	1705	1130	843	501	353	5.25581	1654.68	1147.25	710.328	495.462	346.799			7.32611	1140	782
		2681	1891	2406	2273	938	6.57676	2499.67	3.94613	1127.81	1.97316	416.94	3.60634	317.147	3.60634	243.613			10.9836	2761	2584	983	574	340	3.28847	2304.04	1480.52	810.243	445.586	280.428			7.33722	1700	1142	832	494	358	5.26382	1654.74	1147.31	710.413	495.533	346.859			7.33722	1115	786
		2676	1812	2452	2264	948	6.58677	2500.33	3.95213	1128.37	1.97616	417.163	3.61183	317.267	3.61183	243.674			11.0003	2792	2560	990	566	340	3.29348	2304.31	1480.83	810.505	445.751	280.51			7.34833	1685	1125	836	502	354	5.27183	1654.8	1147.37	710.497	495.603	346.92			7.34833	1123	772
		2665	1808	2418	2255	961	6.59678	2500.98	3.95814	1128.93	1.97916	417.386	3.61732	317.386	3.61732	243.734			11.0169	2788	2510	976	567	337	3.29848	2304.58	1481.13	810.766	445.916	280.593			7.35944	1690	1125	841	509	357	5.27984	1654.86	1147.44	710.581	495.674	346.98			7.35944	1130	781
		2655	1775	2424	2256	1015	6.60679	2501.63	3.96415	1129.49	1.98217	417.609	3.62281	317.506	3.62281	243.795			11.0336	2777	2565	981	566	340	3.30349	2304.84	1481.43	811.027	446.08	280.675			7.37056	1684	1150	846	501	362	5.28785	1654.92	1147.5	710.664	495.744	347.041			7.37056	1121	780
		2656	1755	2404	2248	1060	6.6168	2502.27	3.97015	1130.05	1.98517	417.832	3.6283	317.626	3.6283	243.856			11.0503	2785	2584	993	566	339	3.30849	2305.11	1481.74	811.288	446.245	280.757			7.38167	1695	1129	840	501	349	5.29587	1654.98	1147.56	710.748	495.815	347.101			7.38167	1111	788
		2674	1776	2434	2317	1043	6.62681	2502.92	3.97616	1130.6	1.98817	418.054	3.63378	317.745	3.63378	243.916			11.0669	2778	2584	973	561	342	3.3135	2305.38	1482.04	811.547	446.409	280.839			7.39278	1700	1131	843	501	337	5.30388	1655.04	1147.62	710.831	495.885	347.161			7.39278	1124	780
		2690	1835	2359	2296	1112	6.63682	2503.56	3.98217	1131.16	1.99118	418.277	3.63927	317.865	3.63927	243.977			11.0836	2790	2563	987	574	343	3.3185	2305.64	1482.34	811.807	446.572	280.922			7.40389	1692	1141	840	501	354	5.31189	1655.1	1147.69	710.914	495.955	347.221			7.40389	1112	785
		2669	1831	2423	2292	1169	6.64683	2504.21	3.98817	1131.71	1.99418	418.499	3.64476	317.984	3.64476	244.037			11.1003	2805	2564	977	564	336	3.32351	2305.91	1482.64	812.066	446.736	281.003			7.415	1701	1127	839	502	355	5.3199	1655.16	1147.75	710.997	496.025	347.28			7.415	1118	781
		2683	1863	2375	2287	1170	6.65684	2504.85	3.99418	1132.27	1.99718	418.721	3.65025	318.104	3.65025	244.098			11.1169	2804	2522	984	565	337	3.32851	2306.17	1482.94	812.324	446.899	281.085			7.42611	1693	1127	839	506	351	5.32791	1655.22	1147.81	711.08	496.094	347.34			7.42611	1138	791
		2684	1882	2419	2271	1130	6.66685	2505.49	4.00019	1132.82	2.00019	418.943	3.65574	318.223	3.65574	244.159			11.1336	2788	2539	990	573	347	3.33352	2306.44	1483.24	812.582	447.062	281.167			7.43722	1683	1127	855	502	356	5.33593	1655.28	1147.87	711.163	496.164	347.4			7.43722	1124	768
		2683	1763	2419	2291	1138	6.67686	2506.13	4.00619	1133.37	2.00319	419.165	3.66123	318.342	3.66123	244.219			11.1503	2798	2556	985	570	345	3.33852	2306.7	1483.54	812.839	447.225	281.249			7.44833	1714	1142	842	507	351	5.34394	1655.34	1147.94	711.245	496.233	347.459			7.44833	1135	780
		2656	1866	2399	2323	1186	6.68687	2506.77	4.0122	1133.92	2.00619	419.387	3.66672	318.461	3.66672	244.28			11.1669	2796	2585	985	579	341	3.34353	2306.97	1483.84	813.096	447.387	281.33			7.45944	1695	1158	841	512	355	5.35195	1655.4	1148	711.327	496.303	347.519			7.45944	1120	773
		2682	1830	2439	2285	1211	6.69688	2507.4	4.0182	1134.47	2.0092	419.608	3.67221	318.581	3.67221	244.34			11.1836	2833	2537	993	553	349	3.34853	2307.23	1484.14	813.352	447.55	281.412			7.47056	1692	1135	856	497	364	5.35996	1655.46	1148.06	711.409	496.372	347.578			7.47056	1118	782
		2658	1858	2394	2283	1227	6.70689	2508.04	4.02421	1135.02	2.0122	419.829	3.6777	318.7	3.6777	244.401			11.2003	2795	2571	990	567	350	3.35354	2307.49	1484.43	813.608	447.712	281.493			7.48167	1695	1131	844	505	355	5.36797	1655.52	1148.12	711.491	496.441	347.637			7.48167	1137	782
		2675	1844	2401	2305	1284	6.7169	2508.67	4.03022	1135.57	2.0152	420.05	3.68319	318.819	3.68319	244.461			11.2169	2828	2571	984	572	336	3.35854	2307.75	1484.73	813.863	447.873	281.575			7.49278	1674	1142	861	506	352	5.37599	1655.57	1148.18	711.573	496.51	347.696			7.49278	1120	772
		2684	1828	2464	2301	1289	6.72691	2509.31	4.03622	1136.12	2.0182	420.271	3.68868	318.938	3.68868	244.522			11.2336	2845	2549	985	575	344	3.36355	2308.01	1485.03	814.118	448.035	281.656			7.50389	1670	1129	862	508	360	5.384	1655.63	1148.24	711.655	496.578	347.755			7.50389	1140	775
		2658	1834	2366	2312	1231	6.73692	2509.94	4.04223	1136.67	2.02121	420.492	3.69416	319.056	3.69416	244.582			11.2503	2810	2578	989	569	345	3.36856	2308.27	1485.32	814.373	448.196	281.737			7.515	1691	1142	874	502	350	5.39201	1655.69	1148.3	711.736	496.647	347.814			7.515	1129	780
		2677	1871	2364	2276	1275	6.74693	2510.57	4.04824	1137.21	2.02421	420.713	3.69965	319.175	3.69965	244.643			11.2669	2839	2514	994	568	337	3.37356	2308.53	1485.62	814.626	448.357	281.818			7.52611	1703	1149	859	506	354	5.40002	1655.75	1148.36	711.817	496.715	347.873			7.52611	1137	773
		2671	1857	2424	2286	1280	6.75694	2511.2	4.05424	1137.76	2.02721	420.933	3.70514	319.294	3.70514	244.703			11.2836	2852	2557	998	572	342	3.37857	2308.79	1485.91	814.88	448.517	281.899			7.53722	1668	1147	864	505	356	5.40803	1655.81	1148.43	711.898	496.784	347.931			7.53722	1121	777
		2662	1844	2434	2298	1277	6.76695	2511.83	4.06025	1138.3	2.03022	421.154	3.71063	319.413	3.71063	244.764			11.3003	2840	2562	989	564	336	3.38357	2309.05	1486.2	815.133	448.678	281.98			7.54833	1703	1143	851	508	351	5.41604	1655.87	1148.49	711.979	496.852	347.99			7.54833	1124	774
		2648	1919	2423	2283	1298	6.77697	2512.45	4.06625	1138.84	2.03322	421.374	3.71612	319.531	3.71612	244.824			11.3169	2859	2583	987	566	341	3.38858	2309.31	1486.5	815.385	448.838	282.061			7.55944	1695	1125	861	506	346	5.42406	1655.92	1148.55	712.06	496.92	348.048			7.55944	1125	774
		2679	1880	2396	2318	1369	6.78698	2513.08	4.07226	1139.39	2.03622	421.594	3.72161	319.65	3.72161	244.884			11.3336	2836	2580	993	570	346	3.39358	2309.56	1486.79	815.637	448.998	282.142			7.57056	1692	1117	867	510	353	5.43207	1655.98	1148.61	712.14	496.988	348.107			7.57056	1130	773
		2660	1884	2403	2289	1381	6.79699	2513.7	4.07827	1139.93	2.03923	421.814	3.7271	319.768	3.7271	244.945			11.3503	2869	2584	982	575	348	3.39859	2309.82	1487.08	815.888	449.158	282.223			7.58167	1688	1138	861	506	354	5.44008	1656.04	1148.67	712.22	497.056	348.165			7.58167	1136	787
		2678	1872	2424	2301	1378	6.807	2514.32	4.08427	1140.47	2.04223	422.033	3.73259	319.887	3.73259	245.005			11.3669	2836	2555	984	577	349	3.40359	2310.08	1487.37	816.139	449.317	282.303			7.59278	1699	1132	871	507	362	5.44809	1656.1	1148.73	712.301	497.123	348.223			7.59278	1117	770
		2676	1907	2401	2303	1437	6.81701	2514.94	4.09028	1141.01	2.04523	422.253	3.73808	320.005	3.73808	245.066			11.3836	2886	2568	994	563	342	3.4086	2310.33	1487.66	816.39	449.476	282.384			7.60389	1695	1139	870	496	358	5.4561	1656.15	1148.79	712.381	497.191	348.281			7.60389	1140	787
		2675	1883	2439	2298	1425	6.82702	2515.56	4.09629	1141.55	2.04824	422.472	3.74357	320.123	3.74357	245.126			11.4003	2876	2561	972	579	344	3.4136	2310.59	1487.95	816.639	449.635	282.464			7.615	1715	1147	871	509	363	5.46412	1656.21	1148.85	712.46	497.258	348.339			7.615	1134	789
		2670	1884	2365	2269	1391	6.83703	2516.18	4.10229	1142.08	2.05124	422.691	3.74906	320.241	3.74906	245.186			11.4169	2875	2596	980	571	345	3.41861	2310.84	1488.24	816.889	449.794	282.545			7.62611	1680	1142	861	501	361	5.47213	1656.27	1148.91	712.54	497.325	348.397			7.62611	1134	782
		2683	1937	2364	2247	1448	6.84704	2516.8	4.1083	1142.62	2.05424	422.91	3.75454	320.36	3.75454	245.247			11.4336	2854	2572	987	571	347	3.42361	2311.1	1488.53	817.138	449.952	282.625			7.63722	1715	1147	881	506	361	5.48014	1656.33	1148.97	712.62	497.392	348.455			7.63722	1135	781
		2659	1848	2462	2299	1434	6.85705	2517.42	4.1143	1143.16	2.05725	423.129	3.76003	320.478	3.76003	245.307			11.4503	2886	2567	995	569	346	3.42862	2311.35	1488.82	817.386	450.11	282.705			7.64833	1691	1143	881	503	356	5.48815	1656.38	1149.03	712.699	497.459	348.512			7.64833	1128	783
		2687	1862	2376	2309	1332	6.86706	2518.03	4.12031	1143.69	2.06025	423.348	3.76552	320.596	3.76552	245.367			11.4669	2891	2561	985	568	342	3.43362	2311.6	1489.1	817.634	450.268	282.785			7.65944	1701	1147	876	498	357	5.49616	1656.44	1149.09	712.778	497.526	348.57			7.65944	1132	795
		2662	1941	2431	2287	1422	6.87707	2518.65	4.12632	1144.23	2.06325	423.566	3.77101	320.714	3.77101	245.427			11.4836	2872	2591	981	573	341	3.43863	2311.86	1489.39	817.882	450.426	282.865			7.67056	1696	1128	871	510	358	5.50418	1656.5	1149.14	712.857	497.593	348.627			7.67056	1132	781
		2682	1946	2338	2294	1449	6.88708	2519.26	4.13232	1144.76	2.06626	423.785	3.7765	320.832	3.7765	245.488			11.5003	2889	2562	987	576	342	3.44363	2312.11	1489.67	818.129	450.584	282.945			7.68167	1695	1148	883	513	348	5.51219	1656.55	1149.2	712.936	497.659	348.684			7.68167	1123	777
		2674	1950	2433	2342	1484	6.89709	2519.87	4.13833	1145.29	2.06926	424.003	3.78199	320.949	3.78199	245.548			11.5169	2929	2602	978	569	348	3.44864	2312.36	1489.96	818.376	450.741	283.025			7.69278	1722	1137	864	504	359	5.5202	1656.61	1149.26	713.014	497.725	348.742			7.69278	1137	781
		2669	1903	2403	2322	1500	6.9071	2520.48	4.14434	1145.83	2.07226	424.221	3.78748	321.067	3.78748	245.608			11.5336	2925	2562	998	576	346	3.45365	2312.61	1490.25	818.622	450.898	283.105			7.70389	1702	1142	867	508	355	5.52821	1656.66	1149.32	713.093	497.792	348.799			7.70389	1135	785
		2671	1968	2400	2280	1444	6.91711	2521.09	4.15034	1146.36	2.07527	424.439	3.79297	321.185	3.79297	245.668			11.5503	2889	2585	986	565	346	3.45865	2312.86	1490.53	818.868	451.054	283.184			7.715	1708	1132	885	503	359	5.53622	1656.72	1149.38	713.171	497.858	348.856			7.715	1132	778
		2639	1976	2414	2301	1499	6.92712	2521.7	4.15635	1146.89	2.07827	424.657	3.79846	321.302	3.79846	245.729			11.5669	2949	2569	991	576	341	3.46366	2313.11	1490.81	819.113	451.211	283.264			7.72611	1691	1117	883	499	356	5.54424	1656.78	1149.44	713.249	497.924	348.913			7.72611	1131	767
		2687	1950	2409	2303	1545	6.93713	2522.3	4.16235	1147.42	2.08127	424.874	3.80395	321.42	3.80395	245.789			11.5836	2943	2540	989	575	347	3.46866	2313.36	1491.1	819.358	451.367	283.344			7.73722	1710	1130	883	503	350	5.55225	1656.83	1149.5	713.327	497.99	348.969			7.73722	1124	776
		2654	1867	2427	2326	1422	6.94714	2522.91	4.16836	1147.95	2.08428	425.092	3.80944	321.538	3.80944	245.849			11.6003	2927	2556	991	568	348	3.47367	2313.61	1491.38	819.602	451.523	283.423			7.74833	1691	1148	879	510	362	5.56026	1656.89	1149.56	713.405	498.055	349.026			7.74833	1146	781
		2693	1876	2382	2307	1435	6.95715	2523.51	4.17437	1148.47	2.08728	425.309	3.81492	321.655	3.81492	245.909			11.6169	2929	2576	991	579	342	3.47867	2313.86	1491.66	819.846	451.679	283.502			7.75944	1707	1124	881	509	348	5.56827	1656.94	1149.61	713.483	498.121	349.083			7.75944	1140	776
		2681	1897	2437	2271	1517	6.96716	2524.11	4.18037	1149	2.09028	425.526	3.82041	321.772	3.82041	245.969			11.6336	2948	2603	986	570	347	3.48368	2314.1	1491.94	820.089	451.834	283.582			7.77056	1703	1132	879	503	362	5.57628	1657	1149.67	713.561	498.186	349.139			7.77056	1125	784
		2709	1922	2409	2268	1573	6.97717	2524.72	4.18638	1149.53	2.09329	425.743	3.8259	321.89	3.8259	246.029			11.6503	2937	2609	985	568	352	3.48868	2314.35	1492.22	820.332	451.99	283.661			7.78167	1715	1152	880	501	356	5.58429	1657.05	1149.73	713.638	498.252	349.196			7.78167	1131	775
		2704	1830	2428	2280	1526	6.98718	2525.32	4.19239	1150.05	2.09629	425.96	3.83139	322.007	3.83139	246.09			11.6669	2964	2583	990	578	346	3.49369	2314.6	1492.5	820.574	452.145	283.74			7.79278	1711	1142	894	491	356	5.59231	1657.11	1149.79	713.715	498.317	349.252			7.79278	1126	796
		2680	1909	2438	2303	1457	6.99719	2525.91	4.19839	1150.57	2.09929	426.177	3.83688	322.124	3.83688	246.15			11.6836	2977	2620	989	573	342	3.49869	2314.84	1492.78	820.816	452.299	283.819			7.80389	1715	1130	880	513	355	5.60032	1657.16	1149.84	713.792	498.382	349.308			7.80389	1129	782
		2691	1916	2391	2302	1542	7.0072	2526.51	4.2044	1151.1	2.1023	426.393	3.84237	322.241	3.84237	246.21			11.7003	3011	2610	995	584	348	3.5037	2315.09	1493.06	821.058	452.454	283.898			7.815	1694	1130	885	510	356	5.60833	1657.22	1149.9	713.869	498.447	349.364			7.815	1134	783
		2681	1988	2449	2333	1502	7.01721	2527.11	4.21041	1151.62	2.1053	426.61	3.84786	322.358	3.84786	246.27			11.7169	2980	2640	991	574	345	3.5087	2315.33	1493.34	821.299	452.608	283.977			7.82611	1698	1151	899	506	369	5.61634	1657.27	1149.96	713.946	498.512	349.42			7.82611	1126	791
		2677	1950	2357	2293	1537	7.02722	2527.7	4.21641	1152.14	2.1083	426.826	3.85335	322.475	3.85335	246.33			11.7336	3018	2642	1005	584	347	3.51371	2315.58	1493.62	821.54	452.762	284.056			7.83722	1698	1133	902	511	362	5.62435	1657.33	1150.02	714.022	498.577	349.476			7.83722	1121	785
		2668	1842	2391	2321	1541	7.03723	2528.3	4.22242	1152.66	2.11131	427.042	3.85884	322.592	3.85884	246.39			11.7503	2997	2581	994	576	344	3.51871	2315.82	1493.9	821.78	452.916	284.134			7.84833	1707	1145	913	508	354	5.63237	1657.38	1150.07	714.099	498.641	349.532			7.84833	1112	788
		2677	1884	2351	2298	1553	7.04724	2528.89	4.22842	1153.18	2.11431	427.258	3.86433	322.709	3.86433	246.45			11.7669	3076	2639	990	576	354	3.52372	2316.07	1494.17	822.02	453.07	284.213			7.85944	1713	1142	882	514	359	5.64038	1657.44	1150.13	714.175	498.706	349.588			7.85944	1129	783
		2687	1939	2408	2309	1493	7.05725	2529.48	4.23443	1153.7	2.11731	427.473	3.86982	322.826	3.86982	246.51			11.7836	3032	2587	979	578	345	3.52872	2316.31	1494.45	822.259	453.223	284.291			7.87056	1716	1148	901	509	356	5.64839	1657.49	1150.19	714.251	498.77	349.643			7.87056	1136	790
		2677	1954	2384	2305	1520	7.06726	2530.07	4.24044	1154.22	2.12032	427.689	3.8753	322.943	3.8753	246.57			11.8003	3009	2642	992	582	344	3.53373	2316.55	1494.72	822.498	453.376	284.37			7.88167	1708	1136	909	510	358	5.6564	1657.55	1150.25	714.327	498.834	349.699			7.88167	1121	779
		2686	1872	2381	2290	1618	7.07727	2530.66	4.24644	1154.74	2.12332	427.904	3.88079	323.059	3.88079	246.63			11.8169	3003	2604	988	576	347	3.53874	2316.79	1495	822.736	453.529	284.448			7.89278	1716	1143	899	513	356	5.66441	1657.6	1150.3	714.403	498.898	349.754			7.89278	1127	764
		2680	2063	2414	2298	1463	7.08728	2531.25	4.25245	1155.26	2.12632	428.119	3.88628	323.176	3.88628	246.69			11.8336	3020	2568	997	578	344	3.54374	2317.03	1495.27	822.974	453.682	284.527			7.90389	1706	1140	903	499	350	5.67243	1657.66	1150.36	714.478	498.962	349.81			7.90389	1137	778
		2669	1866	2370	2279	1525	7.09729	2531.84	4.25846	1155.77	2.12933	428.335	3.89177	323.293	3.89177	246.75			11.8503	3020	2611	1000	578	341	3.54875	2317.28	1495.55	823.212	453.834	284.605			7.915	1712	1127	889	509	357	5.68044	1657.71	1150.42	714.554	499.026	349.865			7.915	1118	799
		2680	1911	2400	2278	1598	7.1073	2532.43	4.26446	1156.29	2.13233	428.55	3.89726	323.409	3.89726	246.81			11.8669	3041	2596	996	571	354	3.55375	2317.52	1495.82	823.449	453.986	284.683			7.92611	1720	1145	901	503	353	5.68845	1657.76	1150.47	714.629	499.09	349.92			7.92611	1125	779
		2678	1882	2451	2280	1603	7.11731	2533.01	4.27047	1156.8	2.13533	428.764	3.90275	323.526	3.90275	246.87			11.8836	3090	2614	985	578	339	3.55876	2317.76	1496.09	823.685	454.138	284.761			7.93722	1726	1140	888	499	352	5.69646	1657.82	1150.53	714.704	499.153	349.975			7.93722	1127	787
		2700	2003	2409	2302	1516	7.12733	2533.6	4.27647	1157.32	2.13834	428.979	3.90824	323.642	3.90824	246.93			11.9003	3022	2574	988	590	337	3.56376	2317.99	1496.37	823.922	454.29	284.839			7.94833	1714	1143	899	497	349	5.70447	1657.87	1150.58	714.779	499.217	350.03			7.94833	1111	778
		2694	2012	2436	2291	1484	7.13734	2534.18	4.28248	1157.83	2.14134	429.193	3.91373	323.758	3.91373	246.99			11.9169	3087	2609	976	562	344	3.56877	2318.23	1496.64	824.157	454.442	284.917			7.95944	1696	1146	915	499	355	5.71249	1657.92	1150.64	714.854	499.28	350.085			7.95944	1129	773
		2691	1938	2392	2286	1476	7.14735	2534.76	4.28849	1158.34	2.14434	429.408	3.91922	323.875	3.91922	247.05			11.9336	3051	2630	997	571	347	3.57377	2318.47	1496.91	824.393	454.593	284.995			7.97056	1707	1137	905	510	354	5.7205	1657.98	1150.7	714.929	499.343	350.14			7.97056	1136	787
		2701	1950	2413	2274	1542	7.15736	2535.34	4.29449	1158.85	2.14735	429.622	3.92471	323.991	3.92471	247.109			11.9503	3048	2577	1010	571	344	3.57878	2318.71	1497.18	824.628	454.744	285.073			7.98167	1702	1140	901	508	353	5.72851	1658.03	1150.75	715.003	499.406	350.194			7.98167	1125	775
		2697	1845	2503	2310	1468	7.16737	2535.92	4.3005	1159.36	2.15035	429.836	3.9302	324.107	3.9302	247.169			11.9669	3074	2602	982	575	343	3.58378	2318.95	1497.45	824.862	454.895	285.15			7.99278	1717	1143	913	507	367	5.73652	1658.08	1150.81	715.078	499.469	350.249			7.99278	1138	776
		2703	1974	2404	2304	1489	7.17738	2536.5	4.30651	1159.87	2.15335	430.05	3.93568	324.223	3.93568	247.229			11.9836	3140	2635	994	572	347	3.58879	2319.18	1497.72	825.096	455.045	285.228			8.00389	1717	1142	902	498	348	5.74453	1658.14	1150.86	715.152	499.532	350.303			8.00389	1151	787
		2692	1948	2397	2300	1526	7.18739	2537.07	4.31251	1160.38	2.15636	430.263	3.94117	324.339	3.94117	247.289			12.0003	3085	2587	996	576	340	3.59379	2319.42	1497.99	825.33	455.196	285.305			8.015	1719	1136	907	511	355	5.75254	1658.19	1150.92	715.226	499.595	350.358			8.015	1126	789
		2705	1885	2392	2340	1545	7.1974	2537.65	4.31852	1160.89	2.15936	430.477	3.94666	324.455	3.94666	247.349			12.0169	3081	2623	995	585	342	3.5988	2319.66	1498.26	825.563	455.346	285.383			8.02611	1722	1146	905	504	357	5.76056	1658.24	1150.97	715.3	499.657	350.412			8.02611	1141	769
		2693	2122	2391	2283	1516	7.20741	2538.23	4.32452	1161.4	2.16236	430.69	3.95215	324.571	3.95215	247.409			12.0336	3110	2617	982	580	340	3.6038	2319.89	1498.53	825.796	455.496	285.46			8.03722	1724	1136	914	507	359	5.76857	1658.3	1151.03	715.374	499.72	350.466			8.03722	1144	782
		2681	1962	2437	2266	1602	7.21742	2538.8	4.33053	1161.9	2.16537	430.904	3.95764	324.687	3.95764	247.469			12.0503	3112	2593	990	585	349	3.60881	2320.13	1498.79	826.028	455.645	285.537			8.04833	1701	1150	905	505	356	5.77658	1658.35	1151.08	715.448	499.782	350.52			8.04833	1142	778
		2691	2025	2389	2244	1446	7.22743	2539.37	4.33654	1162.41	2.16837	431.117	3.96313	324.802	3.96313	247.528			12.0669	3172	2584	989	581	339	3.61381	2320.36	1499.06	826.26	455.795	285.615			8.05944	1715	1150	916	494	362	5.78459	1658.4	1151.14	715.521	499.844	350.574			8.05944	1140	788
		2680	1978	2394	2289	1567	7.23744	2539.94	4.34254	1162.91	2.17137	431.33	3.96862	324.918	3.96862	247.588			12.0836	3115	2586	989	583	344	3.61882	2320.6	1499.33	826.491	455.944	285.692			8.07056	1703	1141	919	507	359	5.7926	1658.45	1151.19	715.595	499.906	350.628			8.07056	1135	774
		2658	2014	2445	2307	1533	7.24745	2540.51	4.34855	1163.42	2.17438	431.542	3.97411	325.034	3.97411	247.648			12.1003	3143	2580	988	584	356	3.62382	2320.83	1499.59	826.722	456.093	285.769			8.08167	1697	1149	919	512	354	5.80062	1658.51	1151.25	715.668	499.968	350.682			8.08167	1110	775
		2669	1950	2378	2300	1487	7.25746	2541.08	4.35456	1163.92	2.17738	431.755	3.9796	325.149	3.9796	247.708			12.1169	3191	2626	999	573	340	3.62883	2321.06	1499.86	826.953	456.242	285.846			8.09278	1713	1137	912	520	356	5.80863	1658.56	1151.3	715.741	500.03	350.736			8.09278	1137	782
		2698	1980	2401	2292	1505	7.26747	2541.65	4.36056	1164.42	2.18038	431.968	3.98509	325.265	3.98509	247.767			12.1336	3174	2602	990	580	344	3.63384	2321.3	1500.12	827.183	456.39	285.923			8.10389	1696	1135	921	496	364	5.81664	1658.61	1151.36	715.814	500.092	350.79			8.10389	1121	790
		2680	1931	2407	2307	1637	7.27748	2542.22	4.36657	1164.93	2.18339	432.18	3.99058	325.38	3.99058	247.827			12.1503	3132	2613	987	569	348	3.63884	2321.53	1500.39	827.413	456.539	285.999			8.115	1714	1159	918	503	358	5.82465	1658.66	1151.41	715.887	500.153	350.843			8.115	1127	794
		2684	1976	2382	2299	1557	7.28749	2542.78	4.37257	1165.43	2.18639	432.392	3.99606	325.496	3.99606	247.887			12.1669	3160	2587	979	581	349	3.64385	2321.76	1500.65	827.642	456.687	286.076			8.12611	1705	1153	918	507	360	5.83266	1658.71	1151.47	715.959	500.215	350.897			8.12611	1125	782
		2674	1980	2369	2330	1573	7.2975	2543.35	4.37858	1165.93	2.18939	432.604	4.00155	325.611	4.00155	247.946			12.1836	3188	2609	996	571	346	3.64885	2321.99	1500.91	827.871	456.835	286.153			8.13722	1716	1153	939	509	348	5.84068	1658.77	1151.52	716.032	500.276	350.95			8.13722	1131	772
		2694	2049	2422	2329	1567	7.30751	2543.91	4.38459	1166.43	2.1924	432.816	4.00704	325.726	4.00704	248.006			12.2003	3167	2617	995	569	344	3.65386	2322.22	1501.18	828.1	456.983	286.229			8.14833	1712	1148	930	507	361	5.84869	1658.82	1151.57	716.104	500.338	351.003			8.14833	1129	784
		2704	2088	2370	2307	1586	7.31752	2544.48	4.39059	1166.93	2.1954	433.028	4.01253	325.841	4.01253	248.066			12.2169	3169	2634	991	586	348	3.65886	2322.45	1501.44	828.328	457.13	286.306			8.15944	1715	1143	931	505	353	5.8567	1658.87	1151.63	716.176	500.399	351.056			8.15944	1124	780
		2683	2019	2427	2283	1648	7.32753	2545.04	4.3966	1167.42	2.1984	433.239	4.01802	325.957	4.01802	248.125			12.2336	3196	2597	991	580	346	3.66387	2322.68	1501.7	828.556	457.277	286.382			8.17056	1725	1132	930	502	363	5.86471	1658.92	1151.68	716.248	500.46	351.11			8.17056	1135	777
		2726	2002	2395	2303	1514	7.33754	2545.6	4.40261	1167.92	2.20141	433.451	4.02351	326.072	4.02351	248.185			12.2503	3189	2642	991	581	355	3.66887	2322.91	1501.96	828.783	457.424	286.459			8.18167	1717	1156	940	506	357	5.87272	1658.97	1151.74	716.32	500.521	351.163			8.18167	1124	779
		2676	2084	2428	2310	1627	7.34755	2546.16	4.40861	1168.42	2.20441	433.662	4.029	326.187	4.029	248.245			12.2669	3227	2603	1006	584	336	3.67388	2323.14	1502.22	829.01	457.571	286.535			8.19278	1715	1138	935	506	357	5.88074	1659.02	1151.79	716.392	500.581	351.216			8.19278	1130	786
		2682	2034	2357	2292	1602	7.35756	2546.72	4.41462	1168.91	2.20741	433.873	4.03449	326.302	4.03449	248.304			12.2836	3208	2620	1003	577	354	3.67888	2323.37	1502.48	829.236	457.718	286.611			8.20389	1727	1152	923	509	366	5.88875	1659.07	1151.84	716.464	500.642	351.268			8.20389	1135	778
		2699	1923	2385	2292	1558	7.36757	2547.27	4.42063	1169.41	2.21041	434.084	4.03998	326.416	4.03998	248.364			12.3003	3222	2629	992	575	350	3.68389	2323.6	1502.74	829.463	457.864	286.687			8.215	1695	1157	929	502	357	5.89676	1659.12	1151.9	716.535	500.703	351.321			8.215	1128	781
		2690	1990	2397	2273	1535	7.37758	2547.83	4.42663	1169.9	2.21342	434.295	4.04547	326.531	4.04547	248.423			12.3169	3218	2613	1008	577	345	3.68889	2323.82	1503	829.688	458.01	286.763			8.22611	1703	1146	945	508	347	5.90477	1659.18	1151.95	716.607	500.763	351.374			8.22611	1138	788
		2673	1987	2340	2279	1673	7.38759	2548.39	4.43264	1170.4	2.21642	434.505	4.05096	326.646	4.05096	248.483			12.3336	3244	2605	997	578	342	3.6939	2324.05	1503.26	829.913	458.156	286.839			8.23722	1721	1137	947	504	366	5.91278	1659.23	1152	716.678	500.824	351.426			8.23722	1128	785
		2695	2055	2413	2284	1664	7.3976	2548.94	4.43864	1170.89	2.21942	434.716	4.05645	326.761	4.05645	248.543			12.3503	3281	2600	1001	580	345	3.6989	2324.28	1503.52	830.138	458.302	286.915			8.24833	1726	1141	957	505	347	5.92079	1659.28	1152.06	716.749	500.884	351.479			8.24833	1127	774
		2698	2046	2370	2296	1584	7.40761	2549.49	4.44465	1171.38	2.22243	434.926	4.06193	326.875	4.06193	248.602			12.3669	3210	2612	1001	579	353	3.70391	2324.5	1503.78	830.363	458.447	286.991			8.25944	1727	1124	952	522	358	5.92881	1659.33	1152.11	716.82	500.944	351.531			8.25944	1127	775
		2690	2006	2407	2278	1664	7.41762	2550.04	4.45066	1171.87	2.22543	435.137	4.06742	326.99	4.06742	248.662			12.3836	3262	2656	995	583	352	3.70891	2324.73	1504.03	830.587	458.593	287.067			8.27056	1734	1142	953	498	358	5.93682	1659.38	1152.16	716.891	501.004	351.584			8.27056	1120	784
		2681	2072	2366	2305	1539	7.42763	2550.6	4.45666	1172.36	2.22843	435.347	4.07291	327.105	4.07291	248.721			12.4003	3212	2602	996	589	352	3.71392	2324.96	1504.29	830.811	458.738	287.142			8.28167	1712	1135	938	519	364	5.94483	1659.43	1152.21	716.961	501.064	351.636			8.28167	1141	791
		2679	1975	2358	2275	1579	7.43764	2551.15	4.46267	1172.85	2.23144	435.557	4.0784	327.219	4.0784	248.781			12.4169	3277	2581	978	580	342	3.71893	2325.18	1504.55	831.034	458.883	287.218			8.29278	1727	1149	939	516	361	5.95284	1659.48	1152.27	717.032	501.124	351.688			8.29278	1144	782
		2715	2061	2393	2293	1594	7.44765	2551.7	4.46868	1173.34	2.23444	435.766	4.08389	327.333	4.08389	248.84			12.4336	3203	2634	1000	575	352	3.72393	2325.4	1504.8	831.257	459.027	287.294			8.30389	1732	1143	948	506	362	5.96085	1659.53	1152.32	717.102	501.183	351.74			8.30389	1127	779
		2682	2036	2413	2280	1606	7.45766	2552.24	4.47468	1173.83	2.23744	435.976	4.08938	327.448	4.08938	248.9			12.4503	3290	2645	990	581	350	3.72894	2325.63	1505.06	831.479	459.172	287.369			8.315	1720	1140	964	507	360	5.96887	1659.58	1152.37	717.173	501.243	351.792			8.315	1135	779
		2690	2117	2428	2290	1670	7.46767	2552.79	4.48069	1174.32	2.24045	436.185	4.09487	327.562	4.09487	248.959			12.4669	3269	2620	988	575	347	3.73394	2325.85	1505.31	831.701	459.316	287.444			8.32611	1710	1142	934	508	358	5.97688	1659.63	1152.42	717.243	501.302	351.844			8.32611	1141	791
		2698	2072	2392	2294	1609	7.47769	2553.34	4.48669	1174.8	2.24345	436.395	4.10036	327.676	4.10036	249.019			12.4836	3284	2615	983	576	345	3.73895	2326.08	1505.57	831.923	459.46	287.52			8.33722	1727	1152	931	501	355	5.98489	1659.68	1152.48	717.313	501.362	351.896			8.33722	1126	777
		2684	2045	2357	2315	1522	7.4877	2553.88	4.4927	1175.29	2.24645	436.604	4.10585	327.79	4.10585	249.078			12.5003	3261	2621	1007	575	347	3.74395	2326.3	1505.82	832.144	459.604	287.595			8.34833	1731	1157	947	496	363	5.9929	1659.73	1152.53	717.382	501.421	351.947			8.34833	1137	788
		2691	2037	2398	2294	1667	7.49771	2554.42	4.49871	1175.78	2.24946	436.813	4.11134	327.905	4.11134	249.137			12.5169	3274	2649	1000	584	355	3.74896	2326.52	1506.07	832.365	459.747	287.67			8.35944	1742	1138	967	511	354	6.00091	1659.78	1152.58	717.452	501.48	351.999			8.35944	1135	781
		2698	2105	2389	2316	1600	7.50772	2554.97	4.50471	1176.26	2.25246	437.022	4.11683	328.019	4.11683	249.197			12.5336	3278	2643	982	586	349	3.75396	2326.74	1506.33	832.586	459.891	287.745			8.37056	1723	1121	954	509	359	6.00893	1659.83	1152.63	717.522	501.539	352.051			8.37056	1133	775
		2684	2196	2360	2321	1570	7.51773	2555.51	4.51072	1176.74	2.25546	437.231	4.12231	328.133	4.12231	249.256			12.5503	3268	2638	1007	575	343	3.75897	2326.96	1506.58	832.806	460.034	287.82			8.38167	1704	1137	959	505	356	6.01694	1659.88	1152.69	717.591	501.598	352.102			8.38167	1134	779
		2689	2068	2377	2259	1524	7.52774	2556.05	4.51673	1177.23	2.25847	437.439	4.1278	328.246	4.1278	249.316			12.5669	3296	2583	995	586	353	3.76397	2327.18	1506.83	833.026	460.177	287.895			8.39278	1719	1141	956	506	355	6.02495	1659.93	1152.74	717.661	501.657	352.153			8.39278	1124	788
		2698	2086	2438	2333	1667	7.53775	2556.59	4.52273	1177.71	2.26147	437.648	4.13329	328.36	4.13329	249.375			12.5836	3326	2640	997	580	349	3.76898	2327.4	1507.08	833.245	460.32	287.97			8.40389	1739	1135	975	499	359	6.03296	1659.98	1152.79	717.73	501.715	352.205			8.40389	1136	779
		2683	2159	2402	2325	1482	7.54776	2557.13	4.52874	1178.19	2.26447	437.856	4.13878	328.474	4.13878	249.434			12.6003	3299	2604	995	586	349	3.77398	2327.62	1507.33	833.464	460.462	288.045			8.415	1739	1133	949	509	358	6.04097	1660.03	1152.84	717.799	501.774	352.256			8.415	1124	786
		2673	2172	2425	2276	1586	7.55777	2557.67	4.53474	1178.67	2.26748	438.064	4.14427	328.588	4.14427	249.494			12.6169	3315	2632	989	590	352	3.77899	2327.84	1507.58	833.683	460.604	288.119			8.42611	1722	1152	981	504	354	6.04899	1660.08	1152.89	717.868	501.832	352.307			8.42611	1146	790
		2717	2103	2393	2256	1641	7.56778	2558.2	4.54075	1179.15	2.27048	438.272	4.14976	328.702	4.14976	249.553			12.6336	3282	2610	1004	585	355	3.78399	2328.06	1507.83	833.901	460.747	288.194			8.43722	1733	1140	961	512	367	6.057	1660.12	1152.94	717.936	501.891	352.358			8.43722	1142	776
		2694	2123	2368	2290	1540	7.57779	2558.74	4.54676	1179.63	2.27348	438.48	4.15525	328.815	4.15525	249.612			12.6503	3377	2681	1005	584	353	3.789	2328.28	1508.08	834.119	460.888	288.268			8.44833	1699	1152	958	519	363	6.06501	1660.17	1152.99	718.005	501.949	352.409			8.44833	1141	785
		2683	2134	2475	2275	1571	7.5878	2559.27	4.55276	1180.11	2.27649	438.688	4.16074	328.929	4.16074	249.672			12.6669	3348	2622	992	580	351	3.794	2328.5	1508.33	834.336	461.03	288.343			8.45944	1719	1130	969	492	356	6.07302	1660.22	1153.05	718.074	502.007	352.46			8.45944	1135	788
		2688	2146	2398	2307	1525	7.59781	2559.81	4.55877	1180.59	2.27949	438.895	4.16623	329.042	4.16623	249.731			12.6836	3330	2615	987	577	351	3.79901	2328.72	1508.58	834.553	461.172	288.417			8.47056	1733	1152	958	508	359	6.08103	1660.27	1153.1	718.142	502.065	352.511			8.47056	1133	772
		2682	2086	2397	2253	1524	7.60782	2560.34	4.56478	1181.07	2.28249	439.103	4.17172	329.156	4.17172	249.79			12.7003	3367	2619	1003	580	354	3.80402	2328.94	1508.83	834.77	461.313	288.492			8.48167	1757	1140	964	505	371	6.08904	1660.32	1153.15	718.21	502.123	352.561			8.48167	1134	786
		2687	2115	2409	2297	1603	7.61783	2560.87	4.57078	1181.54	2.2855	439.31	4.17721	329.269	4.17721	249.849			12.7169	3354	2616	993	595	350	3.80902	2329.15	1509.08	834.986	461.454	288.566			8.49278	1725	1138	979	504	363	6.09706	1660.37	1153.2	718.278	502.181	352.612			8.49278	1149	774
		2690	2052	2445	2301	1577	7.62784	2561.4	4.57679	1182.02	2.2885	439.517	4.18269	329.382	4.18269	249.909			12.7336	3333	2653	987	578	355	3.81403	2329.37	1509.32	835.202	461.595	288.64			8.50389	1736	1151	983	513	348	6.10507	1660.42	1153.25	718.346	502.239	352.663			8.50389	1128	785
		2710	2135	2419	2256	1648	7.63785	2561.93	4.58279	1182.49	2.2915	439.724	4.18818	329.496	4.18818	249.968			12.7503	3334	2639	999	584	347	3.81903	2329.59	1509.57	835.418	461.736	288.714			8.515	1732	1154	969	503	348	6.11308	1660.46	1153.3	718.414	502.296	352.713			8.515	1124	787
		2704	2184	2413	2267	1500	7.64786	2562.46	4.5888	1182.97	2.29451	439.931	4.19367	329.609	4.19367	250.027			12.7669	3400	2607	1004	580	345	3.82404	2329.8	1509.82	835.633	461.876	288.788			8.52611	1751	1156	975	509	362	6.12109	1660.51	1153.35	718.482	502.354	352.763			8.52611	1150	791
		2684	2066	2438	2291	1768	7.65787	2562.99	4.59481	1183.44	2.29751	440.137	4.19916	329.722	4.19916	250.086			12.7836	3332	2633	1004	589	339	3.82904	2330.02	1510.06	835.847	462.016	288.862			8.53722	1708	1136	974	515	363	6.1291	1660.56	1153.4	718.55	502.411	352.814			8.53722	1146	779
		2724	2102	2434	2332	1570	7.66788	2563.52	4.60081	1183.91	2.30051	440.344	4.20465	329.835	4.20465	250.145			12.8003	3358	2648	990	575	349	3.83405	2330.23	1510.31	836.062	462.157	288.936			8.54833	1739	1143	997	514	359	6.13712	1660.61	1153.45	718.617	502.468	352.864			8.54833	1129	787
		2705	2151	2361	2333	1632	7.67789	2564.04	4.60682	1184.39	2.30352	440.55	4.21014	329.948	4.21014	250.205			12.8169	3369	2623	1003	580	346	3.83905	2330.45	1510.55	836.276	462.296	289.01			8.55944	1734	1153	985	511	364	6.14513	1660.66	1153.5	718.684	502.526	352.914			8.55944	1134	771
		2714	2127	2454	2302	1638	7.6879	2564.57	4.61283	1184.86	2.30652	440.757	4.21563	330.061	4.21563	250.264			12.8336	3353	2643	987	578	354	3.84406	2330.66	1510.8	836.49	462.436	289.084			8.57056	1722	1154	986	514	359	6.15314	1660.7	1153.55	718.752	502.583	352.964			8.57056	1142	774
		2707	2216	2410	2292	1615	7.69791	2565.09	4.61883	1185.33	2.30952	440.963	4.22112	330.174	4.22112	250.323			12.8503	3385	2622	995	584	351	3.84906	2330.87	1511.04	836.703	462.576	289.157			8.58167	1735	1143	978	506	360	6.16115	1660.75	1153.6	718.819	502.64	353.014			8.58167	1135	778
		2688	2104	2441	2307	1602	7.70792	2565.62	4.62484	1185.8	2.31253	441.169	4.22661	330.287	4.22661	250.382			12.8669	3388	2637	1003	596	348	3.85407	2331.09	1511.28	836.916	462.715	289.231			8.59278	1757	1139	988	507	343	6.16916	1660.8	1153.65	718.886	502.697	353.064			8.59278	1145	786
		2706	2018	2437	2294	1609	7.71793	2566.14	4.63085	1186.27	2.31553	441.374	4.2321	330.4	4.2321	250.441			12.8836	3406	2641	986	572	353	3.85907	2331.3	1511.53	837.128	462.854	289.304			8.60389	1722	1143	984	505	362	6.17718	1660.85	1153.7	718.953	502.753	353.114			8.60389	1142	787
		2691	2147	2392	2289	1626	7.72794	2566.66	4.63685	1186.74	2.31853	441.58	4.23759	330.512	4.23759	250.5			12.9003	3379	2635	994	585	357	3.86408	2331.51	1511.77	837.341	462.993	289.378			8.615	1744	1147	968	511	370	6.18519	1660.9	1153.75	719.019	502.81	353.163			8.615	1136	789
		2704	2241	2413	2304	1603	7.73795	2567.18	4.64286	1187.21	2.32154	441.786	4.24307	330.625	4.24307	250.559			12.9169	3374	2621	1003	584	347	3.86908	2331.73	1512.01	837.553	463.132	289.451			8.62611	1737	1152	991	503	361	6.1932	1660.94	1153.8	719.086	502.867	353.213			8.62611	1124	778
		2706	2213	2441	2322	1592	7.74796	2567.7	4.64886	1187.67	2.32454	441.991	4.24856	330.738	4.24856	250.618			12.9336	3433	2623	998	581	355	3.87409	2331.94	1512.25	837.764	463.27	289.525			8.63722	1739	1155	992	512	369	6.20121	1660.99	1153.85	719.152	502.923	353.263			8.63722	1144	793
		2687	2099	2399	2300	1643	7.75797	2568.22	4.65487	1188.14	2.32754	442.196	4.25405	330.85	4.25405	250.677			12.9503	3398	2643	976	581	362	3.87909	2332.15	1512.49	837.975	463.408	289.598			8.64833	1734	1143	993	506	363	6.20922	1661.04	1153.9	719.219	502.979	353.312			8.64833	1138	787
		2717	2209	2396	2330	1528	7.76798	2568.74	4.66088	1188.61	2.33055	442.401	4.25954	330.963	4.25954	250.736			12.9669	3435	2680	1000	596	350	3.8841	2332.36	1512.74	838.186	463.546	289.671			8.65944	1751	1155	987	512	366	6.21724	1661.08	1153.95	719.285	503.036	353.362			8.65944	1131	788
		2705	2210	2350	2308	1637	7.77799	2569.25	4.66688	1189.07	2.33355	442.606	4.26503	331.075	4.26503	250.795			12.9836	3431	2619	1006	588	346	3.8891	2332.57	1512.98	838.396	463.684	289.744			8.67056	1740	1160	993	518	364	6.22525	1661.13	1154	719.351	503.092	353.411			8.67056	1137	779
		2703	2242	2405	2285	1635	7.788	2569.77	4.67289	1189.54	2.33655	442.811	4.27052	331.187	4.27052	250.855			13.0003	3409	2694	991	591	351	3.89411	2332.78	1513.22	838.606	463.822	289.817			8.68167	1738	1148	1005	509	353	6.23326	1661.18	1154.05	719.417	503.148	353.46			8.68167	1136	774
		2700	2238	2353	2300	1618	7.79801	2570.28	4.6789	1190	2.33956	443.016	4.27601	331.3	4.27601	250.914			13.0169	3441	2658	1013	590	351	3.89912	2332.99	1513.46	838.816	463.959	289.89			8.69278	1736	1151	1003	519	359	6.24127	1661.23	1154.1	719.483	503.204	353.509			8.69278	1143	786
		2711	2163	2414	2328	1711	7.80802	2570.8	4.6849	1190.47	2.34256	443.22	4.2815	331.412	4.2815	250.973			13.0336	3380	2648	990	593	359	3.90412	2333.2	1513.69	839.025	464.097	289.963			8.70389	1759	1133	973	516	368	6.24928	1661.27	1154.15	719.549	503.26	353.558			8.70389	1137	776
		2700	2105	2421	2270	1646	7.81803	2571.31	4.69091	1190.93	2.34556	443.425	4.28699	331.524	4.28699	251.031			13.0503	3452	2624	1000	584	353	3.90913	2333.41	1513.93	839.234	464.234	290.036			8.715	1756	1137	995	508	370	6.25729	1661.32	1154.19	719.614	503.316	353.607			8.715	1141	794
		2712	2138	2423	2289	1719	7.82805	2571.82	4.69691	1191.39	2.34857	443.629	4.29248	331.636	4.29248	251.09			13.0669	3446	2623	997	588	354	3.91413	2333.62	1514.17	839.443	464.371	290.108			8.72611	1752	1134	1012	506	362	6.26531	1661.37	1154.24	719.68	503.371	353.656			8.72611	1138	778
		2698	2245	2462	2355	1710	7.83806	2572.33	4.70292	1191.85	2.35157	443.833	4.29797	331.748	4.29797	251.149			13.0836	3460	2678	988	588	357	3.91914	2333.82	1514.41	839.651	464.508	290.181			8.73722	1748	1152	999	507	355	6.27332	1661.41	1154.29	719.745	503.427	353.705			8.73722	1134	795
		2691	2196	2430	2307	1538	7.84807	2572.84	4.70893	1192.31	2.35457	444.037	4.30345	331.86	4.30345	251.208			13.1003	3418	2669	978	578	350	3.92414	2334.03	1514.65	839.859	464.644	290.254			8.74833	1743	1137	1004	507	367	6.28133	1661.46	1154.34	719.81	503.482	353.754			8.74833	1132	784
		2702	2311	2372	2292	1675	7.85808	2573.35	4.71493	1192.77	2.35758	444.241	4.30894	331.972	4.30894	251.267			13.1169	3447	2627	1013	583	354	3.92915	2334.24	1514.88	840.067	464.78	290.326			8.75944	1758	1153	1009	507	369	6.28934	1661.51	1154.39	719.876	503.538	353.803			8.75944	1155	793
		2706	2208	2451	2275	1591	7.86809	2573.86	4.72094	1193.23	2.36058	444.445	4.31443	332.084	4.31443	251.326			13.1336	3498	2624	996	579	357	3.93415	2334.45	1515.12	840.274	464.917	290.399			8.77056	1753	1141	1023	496	366	6.29735	1661.55	1154.44	719.941	503.593	353.851			8.77056	1127	792
		2717	2238	2408	2310	1680	7.8781	2574.37	4.72695	1193.69	2.36358	444.648	4.31992	332.196	4.31992	251.385			13.1503	3483	2650	999	574	349	3.93916	2334.65	1515.35	840.481	465.053	290.471			8.78167	1753	1152	987	503	356	6.30537	1661.6	1154.49	720.006	503.648	353.9			8.78167	1145	787
		2700	2273	2441	2305	1586	7.88811	2574.88	4.73295	1194.15	2.36659	444.851	4.32541	332.308	4.32541	251.444			13.1669	3482	2623	1000	586	351	3.94416	2334.86	1515.59	840.687	465.188	290.543			8.79278	1762	1146	996	502	363	6.31338	1661.64	1154.53	720.07	503.703	353.948			8.79278	1138	786
		2707	2231	2395	2263	1631	7.89812	2575.38	4.73896	1194.61	2.36959	445.055	4.3309	332.42	4.3309	251.503			13.1836	3438	2662	1003	575	343	3.94917	2335.06	1515.83	840.893	465.324	290.616			8.80389	1751	1151	1016	506	358	6.32139	1661.69	1154.58	720.135	503.758	353.997			8.80389	1138	794
		2695	2315	2400	2354	1547	7.90813	2575.89	4.74496	1195.06	2.37259	445.258	4.33639	332.531	4.33639	251.562			13.2003	3439	2720	998	595	352	3.95417	2335.27	1516.06	841.099	465.459	290.688			8.815	1747	1160	1005	498	357	6.3294	1661.74	1154.63	720.199	503.813	354.045			8.815	1134	785
		2716	2174	2415	2328	1677	7.91814	2576.39	4.75097	1195.52	2.3756	445.461	4.34188	332.643	4.34188	251.621			13.2169	3510	2644	1002	577	358	3.95918	2335.48	1516.29	841.305	465.594	290.76			8.82611	1746	1151	1000	513	358	6.33741	1661.78	1154.68	720.264	503.868	354.093			8.82611	1120	789
		2715	2322	2427	2288	1607	7.92815	2576.89	4.75698	1195.98	2.3786	445.664	4.34737	332.755	4.34737	251.679			13.2336	3511	2650	1017	586	344	3.96418	2335.68	1516.53	841.51	465.729	290.832			8.83722	1753	1155	1014	518	367	6.34543	1661.83	1154.73	720.328	503.922	354.142			8.83722	1134	778
		2720	2210	2452	2299	1607	7.93816	2577.39	4.76298	1196.43	2.3816	445.866	4.35286	332.866	4.35286	251.738			13.2503	3527	2652	988	587	354	3.96919	2335.88	1516.76	841.714	465.864	290.904			8.84833	1771	1144	1011	508	356	6.35344	1661.87	1154.77	720.392	503.977	354.19			8.84833	1126	776
		2719	2192	2421	2336	1674	7.94817	2577.9	4.76899	1196.88	2.38461	446.069	4.35835	332.977	4.35835	251.797			13.2669	3505	2672	1000	582	350	3.97419	2336.09	1516.99	841.919	465.999	290.976			8.85944	1742	1158	1011	502	360	6.36145	1661.92	1154.82	720.456	504.032	354.238			8.85944	1139	778
		2721	2368	2379	2310	1532	7.95818	2578.4	4.775	1197.34	2.38761	446.271	4.36383	333.089	4.36383	251.856			13.2836	3538	2694	986	574	354	3.9792	2336.29	1517.23	842.123	466.133	291.048			8.87056	1747	1140	1047	511	364	6.36946	1661.96	1154.87	720.52	504.086	354.286			8.87056	1137	786
		2692	2271	2388	2297	1635	7.96819	2578.9	4.781	1197.79	2.39061	446.473	4.36932	333.2	4.36932	251.915			13.3003	3531	2634	1004	585	356	3.98421	2336.49	1517.46	842.327	466.268	291.12			8.88167	1748	1172	1015	502	360	6.37747	1662.01	1154.92	720.584	504.14	354.333			8.88167	1134	773
		2704	2332	2441	2303	1636	7.9782	2579.39	4.78701	1198.24	2.39362	446.676	4.37481	333.311	4.37481	251.973			13.3169	3535	2691	998	585	353	3.98921	2336.7	1517.69	842.53	466.402	291.191			8.89278	1779	1157	1018	506	354	6.38548	1662.05	1154.96	720.648	504.194	354.381			8.89278	1135	795
		2715	2313	2375	2321	1563	7.98821	2579.89	4.79301	1198.69	2.39662	446.878	4.3803	333.423	4.3803	252.032			13.3336	3526	2647	1012	579	350	3.99422	2336.9	1517.92	842.733	466.535	291.263			8.90389	1752	1173	1026	517	360	6.3935	1662.1	1155.01	720.712	504.249	354.429			8.90389	1133	783
		2698	2238	2436	2314	1668	7.99822	2580.39	4.79902	1199.15	2.39962	447.079	4.38579	333.534	4.38579	252.091			13.3503	3527	2697	1010	593	353	3.99922	2337.1	1518.15	842.936	466.669	291.334			8.915	1764	1158	1038	510	356	6.40151	1662.14	1155.06	720.775	504.303	354.477			8.915	1133	793
		2698	2263	2349	2333	1680	8.00823	2580.88	4.80503	1199.6	2.40262	447.281	4.39128	333.645	4.39128	252.15			13.3669	3573	2664	1014	580	348	4.00423	2337.3	1518.38	843.138	466.803	291.406			8.92611	1751	1156	1040	510	366	6.40952	1662.19	1155.11	720.838	504.356	354.524			8.92611	1132	774
		2721	2352	2374	2308	1552	8.01824	2581.38	4.81103	1200.05	2.40563	447.483	4.39677	333.756	4.39677	252.208			13.3836	3584	2676	1007	591	346	4.00923	2337.5	1518.61	843.34	466.936	291.477			8.93722	1752	1157	1026	503	360	6.41753	1662.23	1155.15	720.902	504.41	354.572			8.93722	1129	781
		2702	2341	2407	2281	1772	8.02825	2581.87	4.81704	1200.49	2.40863	447.684	4.40226	333.867	4.40226	252.267			13.4003	3565	2715	1008	589	355	4.01424	2337.71	1518.84	843.542	467.069	291.549			8.94833	1775	1150	1022	513	363	6.42554	1662.28	1155.2	720.965	504.464	354.619			8.94833	1125	791
		2697	2257	2414	2268	1595	8.03826	2582.37	4.82305	1200.94	2.41163	447.885	4.40775	333.978	4.40775	252.326			13.4169	3650	2708	1011	575	357	4.01924	2337.91	1519.07	843.743	467.202	291.62			8.95944	1784	1148	1021	511	367	6.43356	1662.32	1155.25	721.028	504.518	354.666			8.95944	1141	791
		2713	2285	2394	2254	1646	8.04827	2582.86	4.82905	1201.39	2.41464	448.087	4.41324	334.089	4.41324	252.384			13.4336	3585	2644	1014	585	356	4.02425	2338.11	1519.3	843.944	467.335	291.691			8.97056	1756	1168	1029	520	355	6.44157	1662.37	1155.29	721.091	504.571	354.714			8.97056	1138	780
		2724	2320	2404	2324	1687	8.05828	2583.35	4.83506	1201.84	2.41764	448.288	4.41873	334.199	4.41873	252.443			13.4503	3554	2663	1009	586	349	4.02925	2338.31	1519.53	844.145	467.467	291.762			8.98167	1775	1143	1036	507	366	6.44958	1662.41	1155.34	721.154	504.625	354.761			8.98167	1133	780
		2709	2315	2375	2272	1624	8.06829	2583.84	4.84106	1202.28	2.42064	448.488	4.42421	334.31	4.42421	252.502			13.4669	3537	2682	1000	594	358	4.03426	2338.51	1519.76	844.345	467.6	291.833			8.99278	1759	1145	1039	515	361	6.45759	1662.46	1155.39	721.216	504.678	354.808			8.99278	1130	773
		2717	2413	2399	2318	1694	8.0783	2584.33	4.84707	1202.73	2.42365	448.689	4.4297	334.421	4.4297	252.56			13.4836	3613	2676	1000	571	358	4.03926	2338.7	1519.99	844.545	467.732	291.904			9.00389	1749	1167	1028	510	368	6.4656	1662.5	1155.43	721.279	504.731	354.855			9.00389	1141	802
		2727	2399	2435	2297	1607	8.08831	2584.82	4.85308	1203.17	2.42665	448.89	4.43519	334.532	4.43519	252.619			13.5003	3604	2686	998	594	342	4.04427	2338.9	1520.21	844.745	467.864	291.975			9.015	1776	1142	1038	511	361	6.47362	1662.55	1155.48	721.341	504.784	354.902			9.015	1137	789
		2720	2432	2429	2301	1807	8.09832	2585.31	4.85908	1203.62	2.42965	449.09	4.44068	334.642	4.44068	252.677			13.5169	3576	2694	1010	602	354	4.04927	2339.1	1520.44	844.945	467.996	292.046			9.02611	1775	1161	1051	511	352	6.48163	1662.59	1155.53	721.404	504.838	354.949			9.02611	1138	774
		2700	2552	2429	2298	1680	8.10833	2585.8	4.86509	1204.06	2.43266	449.29	4.44617	334.753	4.44617	252.736			13.5336	3593	2648	990	592	352	4.05428	2339.3	1520.67	845.144	468.127	292.117			9.03722	1752	1153	1026	509	371	6.48964	1662.64	1155.57	721.466	504.891	354.996			9.03722	1131	786
		2712	2439	2380	2321	1704	8.11834	2586.28	4.8711	1204.51	2.43566	449.491	4.45166	334.863	4.45166	252.795			13.5503	3563	2684	1004	586	354	4.05928	2339.5	1520.89	845.342	468.259	292.188			9.04833	1771	1153	1035	517	356	6.49765	1662.68	1155.62	721.528	504.943	355.043			9.04833	1134	787
		2701	2433	2375	2300	1711	8.12835	2586.77	4.8771	1204.95	2.43866	449.691	4.45715	334.973	4.45715	252.853			13.5669	3569	2672	1002	589	352	4.06429	2339.69	1521.12	845.541	468.39	292.258			9.05944	1764	1161	1044	510	353	6.50566	1662.72	1155.67	721.59	504.996	355.089			9.05944	1129	783
		2697	2496	2321	2319	1632	8.13836	2587.25	4.88311	1205.39	2.44167	449.891	4.46264	335.084	4.46264	252.912			13.5836	3554	2655	1005	596	347	4.0693	2339.89	1521.34	845.739	468.521	292.329			9.07056	1767	1154	1024	510	365	6.51368	1662.77	1155.71	721.652	505.049	355.136			9.07056	1136	785
		2692	2364	2411	2286	1744	8.14837	2587.74	4.88912	1205.83	2.44467	450.09	4.46813	335.194	4.46813	252.97			13.6003	3603	2678	999	586	361	4.0743	2340.09	1521.57	845.937	468.652	292.4			9.08167	1788	1152	1060	508	368	6.52169	1662.81	1155.76	721.714	505.102	355.182			9.08167	1130	789
		2720	2532	2422	2291	1683	8.15838	2588.22	4.89512	1206.27	2.44767	450.29	4.47362	335.304	4.47362	253.029			13.6169	3553	2717	1015	588	352	4.07931	2340.28	1521.79	846.134	468.783	292.47			9.09278	1765	1164	1034	504	363	6.5297	1662.86	1155.8	721.775	505.154	355.229			9.09278	1140	795
		2730	2524	2402	2309	1730	8.1684	2588.7	4.90113	1206.71	2.45068	450.489	4.47911	335.414	4.47911	253.087			13.6336	3594	2663	1005	593	349	4.08431	2340.48	1522.02	846.331	468.914	292.54			9.10389	1761	1161	1047	506	367	6.53771	1662.9	1155.85	721.837	505.207	355.275			9.10389	1145	782
		2698	2511	2418	2275	1703	8.17841	2589.18	4.90713	1207.15	2.45368	450.689	4.48459	335.525	4.48459	253.146			13.6503	3652	2671	1007	588	359	4.08932	2340.67	1522.24	846.528	469.044	292.611			9.115	1782	1134	1050	520	370	6.54572	1662.94	1155.89	721.898	505.259	355.322			9.115	1136	774
		2718	2569	2415	2261	1738	8.18842	2589.66	4.91314	1207.59	2.45668	450.888	4.49008	335.635	4.49008	253.204			13.6669	3627	2694	1016	590	351	4.09432	2340.87	1522.46	846.724	469.174	292.681			9.12611	1794	1154	1060	508	353	6.55373	1662.99	1155.94	721.96	505.311	355.368			9.12611	1133	783
		2732	2540	2383	2293	1644	8.19843	2590.14	4.91915	1208.03	2.45969	451.087	4.49557	335.745	4.49557	253.263			13.6836	3576	2623	1015	590	356	4.09933	2341.06	1522.69	846.92	469.304	292.751			9.13722	1788	1159	1044	506	365	6.56175	1663.03	1155.99	722.021	505.363	355.414			9.13722	1115	773
		2686	2604	2412	2290	1771	8.20844	2590.62	4.92515	1208.47	2.46269	451.286	4.50106	335.855	4.50106	253.321			13.7003	3612	2645	1002	589	361	4.10433	2341.26	1522.91	847.116	469.434	292.821			9.14833	1775	1167	1041	512	363	6.56976	1663.07	1156.03	722.082	505.415	355.46			9.14833	1135	783
		2732	2596	2429	2295	1667	8.21845	2591.1	4.93116	1208.9	2.46569	451.485	4.50655	335.964	4.50655	253.38			13.7169	3623	2704	982	588	359	4.10934	2341.45	1523.13	847.312	469.564	292.891			9.15944	1776	1154	1058	511	362	6.57777	1663.12	1156.08	722.143	505.467	355.506			9.15944	1135	781
		2722	2673	2399	2316	1665	8.22846	2591.58	4.93717	1209.34	2.4687	451.684	4.51204	336.074	4.51204	253.438			13.7336	3648	2688	1005	582	344	4.11434	2341.65	1523.35	847.507	469.693	292.961			9.17056	1766	1165	1061	503	373	6.58578	1663.16	1156.12	722.204	505.519	355.552			9.17056	1139	770
		2704	2665	2451	2295	1706	8.23847	2592.05	4.94317	1209.78	2.4717	451.882	4.51753	336.184	4.51753	253.497			13.7503	3640	2638	1016	589	345	4.11935	2341.84	1523.57	847.702	469.823	293.031			9.18167	1776	1164	1052	512	374	6.59379	1663.2	1156.17	722.265	505.571	355.598			9.18167	1150	801
		2731	2694	2404	2298	1750	8.24848	2592.53	4.94918	1210.21	2.4747	452.081	4.52302	336.294	4.52302	253.555			13.7669	3659	2691	1011	596	354	4.12435	2342.03	1523.79	847.896	469.952	293.101			9.19278	1783	1153	1056	513	365	6.60181	1663.25	1156.21	722.326	505.623	355.644			9.19278	1154	786
		2719	2470	2471	2315	1660	8.25849	2593	4.95518	1210.65	2.47771	452.279	4.52851	336.403	4.52851	253.613			13.7836	3680	2709	1032	590	351	4.12936	2342.23	1524.01	848.09	470.081	293.171			9.20389	1779	1155	1055	514	367	6.60982	1663.29	1156.26	722.386	505.675	355.69			9.20389	1135	773
		2711	2700	2395	2308	1661	8.2685	2593.48	4.96119	1211.08	2.48071	452.477	4.534	336.513	4.534	253.672			13.8003	3703	2686	1000	592	359	4.13436	2342.42	1524.23	848.284	470.21	293.241			9.215	1774	1153	1058	514	369	6.61783	1663.33	1156.3	722.447	505.726	355.735			9.215	1139	788
		2681	2755	2361	2262	1669	8.27851	2593.95	4.9672	1211.51	2.48371	452.675	4.53949	336.623	4.53949	253.73			13.8169	3665	2672	1003	587	353	4.13937	2342.61	1524.45	848.478	470.338	293.31			9.22611	1772	1155	1051	509	359	6.62584	1663.38	1156.35	722.507	505.778	355.781			9.22611	1135	772
		2735	2794	2442	2337	1666	8.28852	2594.42	4.9732	1211.95	2.48672	452.873	4.54497	336.732	4.54497	253.788			13.8336	3601	2695	1014	589	358	4.14437	2342.8	1524.67	848.671	470.467	293.38			9.23722	1801	1169	1071	506	364	6.63385	1663.42	1156.39	722.567	505.829	355.827			9.23722	1128	789
		2699	2810	2393	2313	1737	8.29853	2594.9	4.97921	1212.38	2.48972	453.07	4.55046	336.842	4.55046	253.847			13.8503	3692	2686	1001	584	357	4.14938	2342.99	1524.89	848.864	470.595	293.45			9.24833	1773	1138	1057	513	375	6.64187	1663.46	1156.44	722.628	505.88	355.872			9.24833	1138	778
		2720	2755	2386	2333	1664	8.30854	2595.37	4.98522	1212.81	2.49272	453.268	4.55595	336.951	4.55595	253.905			13.8669	3653	2753	1002	596	363	4.15438	2343.18	1525.11	849.057	470.723	293.519			9.25944	1786	1173	1085	501	358	6.64988	1663.5	1156.48	722.688	505.932	355.917			9.25944	1125	792
		2720	2735	2432	2301	1640	8.31855	2595.84	4.99122	1213.24	2.49573	453.466	4.56144	337.06	4.56144	253.963			13.8836	3681	2697	1016	590	358	4.15939	2343.37	1525.33	849.249	470.851	293.589			9.27056	1785	1165	1070	517	367	6.65789	1663.55	1156.53	722.748	505.983	355.963			9.27056	1139	797
		2712	2963	2429	2276	1732	8.32856	2596.31	4.99723	1213.67	2.49873	453.663	4.56693	337.169	4.56693	254.022			13.9003	3679	2723	1006	590	352	4.1644	2343.56	1525.55	849.441	470.979	293.658			9.28167	1799	1159	1076	513	368	6.6659	1663.59	1156.57	722.807	506.034	356.008			9.28167	1135	781
		2698	2912	2463	2303	1866	8.33857	2596.77	5.00323	1214.1	2.50173	453.86	4.57242	337.279	4.57242	254.08			13.9169	3665	2708	999	587	351	4.1694	2343.75	1525.76	849.633	471.106	293.727			9.29278	1797	1168	1068	511	369	6.67391	1663.63	1156.61	722.867	506.085	356.053			9.29278	1137	790
		2731	2852	2427	2282	1799	8.34858	2597.24	5.00924	1214.53	2.50474	454.057	4.57791	337.388	4.57791	254.138			13.9336	3682	2704	996	585	363	4.17441	2343.94	1525.98	849.824	471.234	293.796			9.30389	1778	1168	1070	525	370	6.68193	1663.67	1156.66	722.927	506.135	356.098			9.30389	1138	791
		2714	2913	2385	2251	1801	8.35859	2597.71	5.01525	1214.96	2.50774	454.254	4.5834	337.497	4.5834	254.196			13.9503	3701	2724	1001	602	362	4.17941	2344.13	1526.2	850.015	471.361	293.865			9.315	1793	1151	1076	507	352	6.68994	1663.72	1156.7	722.986	506.186	356.144			9.315	1140	789
		2720	2792	2409	2318	1769	8.3686	2598.17	5.02125	1215.39	2.51074	454.451	4.58889	337.606	4.58889	254.255			13.9669	3725	2718	1007	593	358	4.18442	2344.32	1526.41	850.206	471.488	293.935			9.32611	1800	1159	1089	520	370	6.69795	1663.76	1156.75	723.046	506.237	356.189			9.32611	1160	784
		2710	2952	2385	2306	1777	8.37861	2598.64	5.02726	1215.81	2.51375	454.647	4.59438	337.715	4.59438	254.313			13.9836	3680	2707	1006	586	358	4.18942	2344.51	1526.63	850.397	471.615	294.004			9.33722	1794	1168	1076	512	365	6.70596	1663.8	1156.79	723.105	506.288	356.233			9.33722	1125	794
		2729	2987	2421	2247	1709	8.38862	2599.1	5.03327	1216.24	2.51675	454.844	4.59987	337.824	4.59987	254.371			14.0003	3731	2667	1020	598	355	4.19443	2344.7	1526.85	850.587	471.742	294.073			9.34833	1804	1168	1091	511	361	6.71397	1663.84	1156.84	723.164	506.338	356.278			9.34833	1139	793
		2722	2866	2388	2277	1755	8.39863	2599.57	5.03927	1216.67	2.51975	455.04	4.60536	337.933	4.60536	254.429			14.0169	3679	2680	1012	586	352	4.19943	2344.89	1527.06	850.777	471.868	294.141			9.35944	1795	1175	1070	499	373	6.72198	1663.88	1156.88	723.224	506.389	356.323			9.35944	1139	785
		2746	3070	2372	2259	1724	8.40864	2600.03	5.04528	1217.09	2.52276	455.237	4.61084	338.042	4.61084	254.488			14.0336	3719	2707	1017	589	357	4.20444	2345.07	1527.28	850.966	471.994	294.21			9.37056	1777	1167	1070	508	366	6.73	1663.93	1156.92	723.283	506.439	356.368			9.37056	1135	779
		2715	2910	2391	2285	1788	8.41865	2600.49	5.05128	1217.52	2.52576	455.433	4.61633	338.15	4.61633	254.546			14.0503	3733	2751	1003	590	359	4.20944	2345.26	1527.49	851.156	472.121	294.279			9.38167	1787	1167	1079	516	368	6.73801	1663.97	1156.97	723.342	506.489	356.413			9.38167	1136	783
		2708	2985	2430	2265	1708	8.42866	2600.95	5.05729	1217.94	2.52876	455.629	4.62182	338.259	4.62182	254.604			14.0669	3736	2688	1008	588	356	4.21445	2345.45	1527.7	851.345	472.247	294.348			9.39278	1790	1154	1094	504	361	6.74602	1664.01	1157.01	723.4	506.539	356.457			9.39278	1149	788
		2723	3175	2371	2256	1798	8.43867	2601.41	5.0633	1218.37	2.53177	455.825	4.62731	338.368	4.62731	254.662			14.0836	3705	2722	1004	588	363	4.21945	2345.64	1527.92	851.533	472.373	294.416			9.40389	1785	1171	1099	520	359	6.75403	1664.05	1157.05	723.459	506.589	356.502			9.40389	1147	780
		2737	3200	2358	2262	1779	8.44868	2601.87	5.0693	1218.79	2.53477	456.02	4.6328	338.476	4.6328	254.72			14.1003	3736	2689	1013	597	356	4.22446	2345.82	1528.13	851.722	472.498	294.485			9.415	1792	1163	1098	511	372	6.76204	1664.09	1157.1	723.518	506.639	356.546			9.415	1137	793
		2724	3127	2382	2256	1768	8.45869	2602.33	5.07531	1219.21	2.53777	456.216	4.63829	338.585	4.63829	254.778			14.1169	3701	2732	996	583	359	4.22946	2346.01	1528.34	851.91	472.624	294.553			9.42611	1803	1162	1101	509	367	6.77006	1664.13	1157.14	723.576	506.689	356.591			9.42611	1137	793
		2718	3282	2435	2288	1692	8.4687	2602.79	5.08132	1219.63	2.54078	456.411	4.64378	338.693	4.64378	254.836			14.1336	3726	2718	1007	591	352	4.23447	2346.19	1528.56	852.098	472.749	294.622			9.43722	1793	1154	1093	501	371	6.77807	1664.18	1157.19	723.635	506.739	356.635			9.43722	1135	789
		2726	3080	2367	2305	1725	8.47871	2603.25	5.08732	1220.06	2.54378	456.607	4.64927	338.802	4.64927	254.895			14.1503	3706	2720	1003	592	355	4.23947	2346.38	1528.77	852.285	472.874	294.69			9.44833	1795	1146	1100	504	371	6.78608	1664.22	1157.23	723.693	506.789	356.679			9.44833	1126	781
		2725	3285	2431	2284	1618	8.48872	2603.71	5.09333	1220.48	2.54678	456.802	4.65476	338.91	4.65476	254.953			14.1669	3755	2738	1009	586	349	4.24448	2346.56	1528.98	852.472	472.999	294.759			9.45944	1796	1157	1109	511	365	6.79409	1664.26	1157.27	723.751	506.839	356.723			9.45944	1142	784
		2719	3109	2354	2307	1756	8.49873	2604.16	5.09934	1220.9	2.54979	456.997	4.66025	339.018	4.66025	255.011			14.1836	3763	2725	1006	590	360	4.24949	2346.75	1529.19	852.659	473.124	294.827			9.47056	1789	1169	1089	519	367	6.8021	1664.3	1157.31	723.809	506.888	356.768			9.47056	1154	785
		2716	3336	2410	2307	1681	8.50874	2604.62	5.10534	1221.32	2.55279	457.192	4.66574	339.127	4.66574	255.069			14.2003	3740	2631	1007	593	354	4.25449	2346.93	1529.4	852.846	473.249	294.895			9.48167	1790	1157	1111	511	367	6.81012	1664.34	1157.36	723.867	506.938	356.812			9.48167	1132	798
		2736	3189	2389	2304	1620	8.51876	2605.07	5.11135	1221.74	2.55579	457.387	4.67122	339.235	4.67122	255.127			14.2169	3754	2659	996	588	355	4.2595	2347.12	1529.62	853.032	473.373	294.963			9.49278	1801	1172	1077	498	361	6.81813	1664.38	1157.4	723.925	506.987	356.856			9.49278	1139	781
		2700	3280	2406	2304	1705	8.52877	2605.53	5.11735	1222.15	2.5588	457.581	4.67671	339.343	4.67671	255.185			14.2336	3740	2681	1008	587	359	4.2645	2347.3	1529.83	853.218	473.498	295.031			9.50389	1795	1158	1081	502	374	6.82614	1664.42	1157.44	723.983	507.037	356.9			9.50389	1147	785
		2710	3194	2403	2329	1724	8.53878	2605.98	5.12336	1222.57	2.5618	457.776	4.6822	339.451	4.6822	255.243			14.2503	3848	2686	1013	595	356	4.26951	2347.48	1530.04	853.404	473.622	295.099			9.515	1798	1164	1096	519	365	6.83415	1664.46	1157.49	724.041	507.086	356.943			9.515	1131	784
		2751	3214	2409	2257	1720	8.54879	2606.43	5.12937	1222.99	2.5648	457.97	4.68769	339.559	4.68769	255.301			14.2669	3774	2711	1005	588	366	4.27451	2347.67	1530.25	853.589	473.746	295.167			9.52611	1797	1166	1106	522	371	6.84216	1664.5	1157.53	724.099	507.135	356.987			9.52611	1146	784
		2726	3278	2385	2287	1703	8.5588	2606.88	5.13537	1223.41	2.56781	458.164	4.69318	339.667	4.69318	255.359			14.2836	3767	2697	1029	610	348	4.27952	2347.85	1530.45	853.774	473.87	295.235			9.53722	1797	1172	1109	512	373	6.85018	1664.54	1157.57	724.156	507.184	357.031			9.53722	1126	797
		2726	3367	2386	2277	1841	8.56881	2607.33	5.14138	1223.82	2.57081	458.359	4.69867	339.775	4.69867	255.417			14.3003	3766	2662	1012	578	355	4.28452	2348.03	1530.66	853.959	473.994	295.303			9.54833	1806	1158	1115	507	366	6.85819	1664.59	1157.62	724.214	507.233	357.075			9.54833	1119	783
		2707	3194	2400	2281	1684	8.57882	2607.78	5.14739	1224.24	2.57381	458.553	4.70416	339.883	4.70416	255.475			14.3169	3781	2733	1009	589	355	4.28953	2348.21	1530.87	854.144	474.117	295.371			9.55944	1810	1162	1097	522	375	6.8662	1664.63	1157.66	724.271	507.282	357.118			9.55944	1138	788
		2706	3328	2400	2256	1744	8.58883	2608.23	5.15339	1224.65	2.57682	458.747	4.70965	339.991	4.70965	255.533			14.3336	3770	2722	1005	585	349	4.29453	2348.4	1531.08	854.328	474.241	295.438			9.57056	1819	1168	1107	515	365	6.87421	1664.67	1157.7	724.328	507.331	357.162			9.57056	1138	779
		2735	3316	2402	2260	1759	8.59884	2608.68	5.1594	1225.07	2.57982	458.94	4.71514	340.099	4.71514	255.591			14.3503	3794	2735	1003	599	356	4.29954	2348.58	1531.29	854.512	474.364	295.506			9.58167	1791	1167	1106	506	366	6.88222	1664.71	1157.74	724.385	507.38	357.205			9.58167	1139	787
		2721	3437	2393	2251	1802	8.60885	2609.13	5.1654	1225.48	2.58282	459.134	4.72063	340.206	4.72063	255.649			14.3669	3818	2698	998	596	351	4.30454	2348.76	1531.5	854.696	474.487	295.573			9.59278	1795	1153	1112	512	366	6.89023	1664.75	1157.78	724.442	507.429	357.249			9.59278	1120	782
		2720	3280	2419	2283	1882	8.61886	2609.58	5.17141	1225.9	2.58582	459.327	4.72612	340.314	4.72612	255.707			14.3836	3742	2732	1008	593	352	4.30955	2348.94	1531.7	854.879	474.61	295.641			9.60389	1824	1154	1119	511	366	6.89825	1664.79	1157.83	724.499	507.477	357.292			9.60389	1154	781
		2721	3406	2389	2316	1690	8.62887	2610.02	5.17742	1226.31	2.58883	459.521	4.7316	340.421	4.7316	255.764			14.4003	3782	2700	1010	598	358	4.31455	2349.12	1531.91	855.062	474.733	295.708			9.615	1801	1167	1120	515	360	6.90626	1664.83	1157.87	724.556	507.526	357.335			9.615	1128	794
		2746	3682	2407	2349	1790	8.63888	2610.47	5.18342	1226.72	2.59183	459.714	4.73709	340.529	4.73709	255.822			14.4169	3785	2665	1012	590	365	4.31956	2349.3	1532.12	855.245	474.855	295.776			9.62611	1831	1162	1122	511	367	6.91427	1664.87	1157.91	724.613	507.574	357.379			9.62611	1146	792
		2740	3437	2339	2269	1692	8.64889	2610.91	5.18943	1227.13	2.59483	459.907	4.74258	340.637	4.74258	255.88			14.4336	3816	2650	1013	596	351	4.32456	2349.48	1532.32	855.427	474.977	295.843			9.63722	1831	1170	1112	511	377	6.92228	1664.91	1157.95	724.67	507.623	357.422			9.63722	1128	790
		2736	3589	2413	2310	1832	8.6589	2611.36	5.19544	1227.55	2.59784	460.1	4.74807	340.744	4.74807	255.938			14.4503	3800	2674	1001	590	363	4.32957	2349.66	1532.53	855.61	475.1	295.91			9.64833	1821	1185	1104	513	362	6.93029	1664.95	1158	724.726	507.671	357.465			9.64833	1142	785
		2732	3590	2384	2266	1785	8.66891	2611.8	5.20144	1227.96	2.60084	460.293	4.75356	340.851	4.75356	255.996			14.4669	3827	2682	1016	592	360	4.33458	2349.84	1532.74	855.792	475.222	295.977			9.65944	1816	1174	1151	519	372	6.93831	1664.99	1158.04	724.783	507.719	357.508			9.65944	1121	785
		2730	3705	2373	2287	1786	8.67892	2612.24	5.20745	1228.37	2.60384	460.486	4.75905	340.959	4.75905	256.054			14.4836	3796	2764	1009	597	356	4.33958	2350.02	1532.94	855.973	475.344	296.045			9.67056	1828	1178	1147	511	368	6.94632	1665.03	1158.08	724.839	507.768	357.551			9.67056	1127	786
		2721	3448	2335	2331	1687	8.68893	2612.68	5.21345	1228.78	2.60685	460.678	4.76454	341.066	4.76454	256.112			14.5003	3845	2649	995	595	358	4.34459	2350.2	1533.15	856.155	475.466	296.112			9.68167	1810	1173	1126	522	369	6.95433	1665.07	1158.12	724.895	507.816	357.594			9.68167	1128	772
		2741	3651	2380	2274	1732	8.69894	2613.13	5.21946	1229.19	2.60985	460.871	4.77003	341.173	4.77003	256.169			14.5169	3845	2691	1000	592	351	4.34959	2350.38	1533.35	856.336	475.587	296.179			9.69278	1818	1164	1129	505	365	6.96234	1665.11	1158.16	724.951	507.864	357.637			9.69278	1133	780
		2734	3553	2373	2258	1658	8.70895	2613.57	5.22547	1229.59	2.61285	461.063	4.77552	341.28	4.77552	256.227			14.5336	3800	2732	1018	589	360	4.3546	2350.55	1533.55	856.517	475.709	296.246			9.70389	1826	1160	1137	519	364	6.97035	1665.15	1158.2	725.008	507.912	357.68			9.70389	1141	788
		2718	3578	2372	2304	1758	8.71896	2614.01	5.23147	1230	2.61586	461.255	4.78101	341.387	4.78101	256.285			14.5503	3831	2753	995	598	355	4.3596	2350.73	1533.76	856.697	475.83	296.312			9.715	1822	1174	1112	516	364	6.97837	1665.19	1158.25	725.064	507.959	357.722			9.715	1139	792
		2731	3626	2410	2249	1718	8.72897	2614.45	5.23748	1230.41	2.61886	461.447	4.7865	341.494	4.7865	256.343			14.5669	3783	2685	1014	603	356	4.36461	2350.91	1533.96	856.878	475.951	296.379			9.72611	1808	1170	1130	507	372	6.98638	1665.23	1158.29	725.12	508.007	357.765			9.72611	1142	785
		2712	3461	2407	2257	1636	8.73898	2614.88	5.24349	1230.82	2.62186	461.639	4.79198	341.601	4.79198	256.4			14.5836	3840	2683	1010	601	354	4.36961	2351.09	1534.17	857.058	476.072	296.446			9.73722	1827	1180	1140	522	383	6.99439	1665.27	1158.33	725.175	508.055	357.808			9.73722	1143	791
		2738	3512	2410	2327	1736	8.74899	2615.32	5.24949	1231.22	2.62487	461.831	4.79747	341.708	4.79747	256.458			14.6003	3839	2715	1020	602	365	4.37462	2351.26	1534.37	857.237	476.193	296.513			9.74833	1827	1158	1123	508	372	7.0024	1665.31	1158.37	725.231	508.103	357.85			9.74833	1137	791
		2727	3699	2357	2309	1774	8.759	2615.76	5.2555	1231.63	2.62787	462.023	4.80296	341.815	4.80296	256.516			14.6169	3834	2714	1014	588	354	4.37962	2351.44	1534.57	857.417	476.313	296.579			9.75944	1843	1160	1136	518	363	7.01041	1665.35	1158.41	725.287	508.15	357.893			9.75944	1137	788
		2732	3743	2345	2292	1690	8.76901	2616.19	5.2615	1232.03	2.63087	462.214	4.80845	341.922	4.80845	256.574			14.6336	3883	2721	999	582	352	4.38463	2351.62	1534.77	857.596	476.434	296.646			9.77056	1830	1180	1146	515	371	7.01843	1665.39	1158.45	725.342	508.198	357.935			9.77056	1141	778
		2717	3625	2434	2366	1858	8.77902	2616.63	5.26751	1232.44	2.63388	462.406	4.81394	342.029	4.81394	256.631			14.6503	3917	2813	1016	593	362	4.38963	2351.79	1534.98	857.775	476.554	296.712			9.78167	1834	1166	1136	512	371	7.02644	1665.42	1158.49	725.398	508.245	357.977			9.78167	1149	797
		2696	3757	2349	2302	1728	8.78903	2617.06	5.27352	1232.84	2.63688	462.597	4.81943	342.136	4.81943	256.689			14.6669	3911	2660	1009	605	352	4.39464	2351.97	1535.18	857.953	476.674	296.779			9.79278	1823	1168	1120	515	372	7.03445	1665.46	1158.53	725.453	508.292	358.02			9.79278	1127	784
		2728	3703	2374	2295	1755	8.79904	2617.5	5.27952	1233.25	2.63988	462.788	4.82492	342.242	4.82492	256.747			14.6836	3883	2739	992	591	354	4.39964	2352.14	1535.38	858.132	476.794	296.845			9.80389	1844	1171	1121	512	373	7.04246	1665.5	1158.58	725.508	508.339	358.062			9.80389	1144	779
		2731	3798	2353	2266	1767	8.80905	2617.93	5.28553	1233.65	2.64289	462.979	4.83041	342.349	4.83041	256.804			14.7003	3925	2718	1003	582	357	4.40465	2352.32	1535.58	858.31	476.914	296.912			9.815	1828	1173	1122	515	371	7.05047	1665.54	1158.62	725.563	508.387	358.104			9.815	1136	781
		2728	3783	2416	2283	1658	8.81906	2618.37	5.29154	1234.05	2.64589	463.17	4.8359	342.456	4.8359	256.862			14.7169	3920	2746	1010	589	359	4.40965	2352.49	1535.78	858.488	477.034	296.978			9.82611	1829	1159	1146	516	363	7.05848	1665.58	1158.66	725.619	508.434	358.146			9.82611	1136	779
		2728	3910	2350	2315	1756	8.82907	2618.8	5.29754	1234.45	2.64889	463.361	4.84139	342.562	4.84139	256.92			14.7336	3825	2672	1010	598	356	4.41466	2352.67	1535.98	858.665	477.154	297.044			9.83722	1839	1166	1150	511	368	7.0665	1665.62	1158.7	725.674	508.481	358.188			9.83722	1127	792
		2722	3791	2365	2301	1784	8.83908	2619.23	5.30355	1234.86	2.6519	463.551	4.84688	342.668	4.84688	256.977			14.7503	3926	2711	999	597	355	4.41966	2352.84	1536.18	858.842	477.273	297.11			9.84833	1843	1187	1154	513	377	7.07451	1665.66	1158.74	725.728	508.528	358.23			9.84833	1159	784
		2733	3813	2412	2286	1805	8.84909	2619.66	5.30956	1235.26	2.6549	463.742	4.85236	342.775	4.85236	257.035			14.7669	3911	2747	1002	598	359	4.42467	2353.02	1536.38	859.019	477.392	297.176			9.85944	1824	1172	1140	519	367	7.08252	1665.7	1158.78	725.783	508.575	358.272			9.85944	1146	792
		2746	3614	2371	2323	1800	8.8591	2620.09	5.31556	1235.66	2.6579	463.932	4.85785	342.881	4.85785	257.092			14.7836	3899	2712	1014	587	351	4.42968	2353.19	1536.58	859.196	477.511	297.242			9.87056	1840	1171	1143	506	380	7.09053	1665.74	1158.82	725.838	508.621	358.314			9.87056	1132	792
		2723	3729	2445	2322	1751	8.86912	2620.52	5.32157	1236.06	2.66091	464.123	4.86334	342.988	4.86334	257.15			14.8003	3912	2743	1007	602	361	4.43468	2353.36	1536.78	859.373	477.63	297.308			9.88167	1843	1186	1130	511	376	7.09854	1665.77	1158.86	725.893	508.668	358.356			9.88167	1142	783
		2717	3915	2363	2354	1775	8.87913	2620.95	5.32757	1236.46	2.66391	464.313	4.86883	343.094	4.86883	257.208			14.8169	3882	2744	1010	586	372	4.43969	2353.54	1536.98	859.549	477.749	297.374			9.89278	1827	1178	1144	511	369	7.10656	1665.81	1158.9	725.947	508.715	358.398			9.89278	1136	793
		2752	3845	2399	2320	1748	8.88914	2621.38	5.33358	1236.86	2.66691	464.503	4.87432	343.2	4.87432	257.265			14.8336	3936	2748	1016	593	365	4.44469	2353.71	1537.17	859.725	477.868	297.44			9.90389	1840	1177	1138	508	372	7.11457	1665.85	1158.94	726.002	508.761	358.439			9.90389	1145	783
		2741	3964	2392	2298	1836	8.89915	2621.8	5.33959	1237.25	2.66992	464.693	4.87981	343.306	4.87981	257.323			14.8503	3933	2743	1009	599	363	4.4497	2353.88	1537.37	859.9	477.986	297.506			9.915	1863	1160	1160	521	373	7.12258	1665.89	1158.98	726.056	508.808	358.481			9.915	1141	782
		2752	3828	2401	2318	1880	8.90916	2622.23	5.34559	1237.65	2.67292	464.883	4.8853	343.412	4.8853	257.38			14.8669	3920	2694	1006	597	359	4.4547	2354.05	1537.57	860.076	478.105	297.571			9.92611	1842	1182	1137	515	370	7.13059	1665.93	1159.02	726.11	508.854	358.523			9.92611	1149	786
		2748	3781	2362	2299	1801	8.91917	2622.66	5.3516	1238.05	2.67592	465.072	4.89079	343.518	4.89079	257.438			14.8836	3926	2704	1021	596	353	4.45971	2354.23	1537.77	860.251	478.223	297.637			9.93722	1847	1178	1138	512	376	7.1386	1665.97	1159.06	726.164	508.901	358.564			9.93722	1147	781
		2718	3754	2391	2297	1876	8.92918	2623.08	5.35761	1238.45	2.67893	465.262	4.89628	343.624	4.89628	257.495			14.9003	3931	2710	1008	594	359	4.46471	2354.4	1537.96	860.426	478.341	297.703			9.94833	1855	1176	1151	516	383	7.14662	1666.01	1159.1	726.219	508.947	358.606			9.94833	1148	797
		2745	3860	2406	2288	1795	8.93919	2623.5	5.36361	1238.84	2.68193	465.451	4.90177	343.73	4.90177	257.553			14.9169	3956	2748	1002	596	352	4.46972	2354.57	1538.16	860.6	478.459	297.768			9.95944	1868	1168	1151	515	374	7.15463	1666.04	1159.14	726.273	508.993	358.647			9.95944	1134	784
		2728	3855	2336	2286	1812	8.9492	2623.93	5.36962	1239.24	2.68493	465.64	4.90726	343.836	4.90726	257.61			14.9336	3974	2754	1021	607	364	4.47472	2354.74	1538.36	860.775	478.576	297.834			9.97056	1847	1171	1170	519	372	7.16264	1666.08	1159.18	726.326	509.039	358.688			9.97056	1137	787
		2738	4115	2425	2324	1820	8.95921	2624.35	5.37562	1239.63	2.68794	465.83	4.91274	343.942	4.91274	257.668			14.9503	3962	2780	1015	590	356	4.47973	2354.91	1538.55	860.949	478.694	297.899			9.98167	1845	1176	1159	517	370	7.17065	1666.12	1159.22	726.38	509.085	358.73			9.98167	1131	782
		2727	3851	2333	2315	1847	8.96922	2624.77	5.38163	1240.03	2.69094	466.019	4.91823	344.048	4.91823	257.725			14.9669	3955	2788	1014	588	357	4.48473	2355.08	1538.75	861.122	478.811	297.965			9.99278	1841	1168	1161	514	377	7.17866	1666.16	1159.26	726.434	509.131	358.771			9.99278	1145	781
		2753	4101	2382	2264	1764	8.97923	2625.2	5.38764	1240.42	2.69394	466.207	4.92372	344.153	4.92372	257.783			14.9836	3932	2821	1007	593	363	4.48974	2355.25	1538.94	861.296	478.929	298.03			10.0039	1854	1170	1161	521	377	7.18668	1666.2	1159.3	726.488	509.177	358.812			10.0039	1146	791
		2732	3852	2370	2326	1726	8.98924	2625.62	5.39364	1240.82	2.69695	466.396	4.92921	344.259	4.92921	257.84			15.0003	3987	2786	1008	609	368	4.49474	2355.42	1539.14	861.469	479.046	298.095			10.015	1834	1174	1151	509	384	7.19469	1666.23	1159.34	726.541	509.223	358.853			10.015	1140	786
		2708	3889	2400	2301	1709	8.99925	2626.04	5.39965	1241.21	2.69995	466.585	4.9347	344.365	4.9347	257.898			15.0169	3955	2830	1003	592	352	4.49975	2355.59	1539.33	861.642	479.163	298.16			10.0261	1853	1182	1152	514	374	7.2027	1666.27	1159.38	726.595	509.269	358.894			10.0261	1128	789
		2739	3773	2337	2300	1726	9.00926	2626.46	5.40566	1241.6	2.70295	466.773	4.94019	344.47	4.94019	257.955			15.0336	3906	2756	1002	588	358	4.50475	2355.76	1539.53	861.815	479.28	298.225			10.0372	1876	1178	1163	528	375	7.21071	1666.31	1159.42	726.648	509.314	358.935			10.0372	1126	782
		2736	3959	2367	2286	1770	9.01927	2626.88	5.41166	1241.99	2.70596	466.962	4.94568	344.576	4.94568	258.012			15.0503	3917	2723	1012	603	357	4.50976	2355.93	1539.72	861.988	479.396	298.29			10.0483	1844	1169	1151	506	373	7.21872	1666.35	1159.46	726.701	509.36	358.976			10.0483	1146	783
		2746	3938	2351	2279	1819	9.02928	2627.3	5.41767	1242.39	2.70896	467.15	4.95117	344.681	4.95117	258.07			15.0669	3912	2714	1015	589	359	4.51477	2356.1	1539.92	862.16	479.513	298.356			10.0594	1842	1165	1154	507	366	7.22673	1666.38	1159.5	726.755	509.406	359.017			10.0594	1153	787
		2752	3841	2330	2341	1782	9.03929	2627.71	5.42367	1242.78	2.71196	467.338	4.95666	344.786	4.95666	258.127			15.0836	3970	2766	1021	598	353	4.51977	2356.27	1540.11	862.332	479.629	298.42			10.0706	1858	1162	1167	514	378	7.23475	1666.42	1159.54	726.808	509.451	359.058			10.0706	1151	795
		2761	3797	2364	2295	1888	9.0493	2628.13	5.42968	1243.17	2.71497	467.526	4.96215	344.892	4.96215	258.184			15.1003	4009	2749	1022	585	373	4.52478	2356.43	1540.3	862.504	479.745	298.485			10.0817	1861	1184	1186	513	380	7.24276	1666.46	1159.58	726.861	509.497	359.099			10.0817	1136	792
		2762	3919	2341	2312	1776	9.05931	2628.55	5.43569	1243.56	2.71797	467.714	4.96764	344.997	4.96764	258.242			15.1169	3987	2703	1028	599	361	4.52978	2356.6	1540.5	862.675	479.862	298.55			10.0928	1884	1177	1165	519	385	7.25077	1666.5	1159.62	726.914	509.542	359.139			10.0928	1143	799
		2742	3909	2399	2276	1823	9.06932	2628.96	5.44169	1243.95	2.72097	467.902	4.97312	345.102	4.97312	258.299			15.1336	3936	2759	1011	606	359	4.53479	2356.77	1540.69	862.846	479.977	298.615			10.1039	1858	1167	1157	517	385	7.25878	1666.53	1159.66	726.967	509.587	359.18			10.1039	1154	784
		2747	3935	2339	2293	1791	9.07933	2629.38	5.4477	1244.34	2.72398	468.09	4.97861	345.207	4.97861	258.356			15.1503	3959	2697	1014	600	360	4.53979	2356.94	1540.88	863.017	480.093	298.68			10.115	1865	1157	1160	513	380	7.26679	1666.57	1159.7	727.02	509.632	359.221			10.115	1138	795
		2750	3980	2336	2279	1705	9.08934	2629.79	5.45371	1244.72	2.72698	468.277	4.9841	345.313	4.9841	258.414			15.1669	3979	2746	1020	601	359	4.5448	2357.11	1541.07	863.188	480.209	298.744			10.1261	1852	1186	1188	518	379	7.27481	1666.61	1159.74	727.072	509.677	359.261			10.1261	1140	793
		2753	4170	2417	2299	1824	9.09935	2630.21	5.45971	1245.11	2.72998	468.464	4.98959	345.418	4.98959	258.471			15.1836	4066	2781	1009	605	355	4.5498	2357.27	1541.27	863.358	480.324	298.809			10.1372	1860	1198	1154	517	378	7.28282	1666.65	1159.77	727.125	509.723	359.302			10.1372	1144	787
		2748	4093	2322	2281	1751	9.10936	2630.62	5.46572	1245.5	2.73299	468.652	4.99508	345.523	4.99508	258.528			15.2003	4017	2776	1023	594	353	4.55481	2357.44	1541.46	863.529	480.44	298.874			10.1483	1862	1183	1159	515	382	7.29083	1666.68	1159.81	727.177	509.768	359.342			10.1483	1152	788
		2736	4331	2436	2298	1789	9.11937	2631.03	5.47172	1245.89	2.73599	468.839	5.00057	345.628	5.00057	258.586			15.2169	3943	2766	1009	593	359	4.55981	2357.61	1541.65	863.698	480.555	298.938			10.1594	1857	1192	1156	515	375	7.29884	1666.72	1159.85	727.23	509.812	359.382			10.1594	1133	787
		2769	3991	2381	2306	1944	9.12938	2631.45	5.47773	1246.27	2.73899	469.026	5.00606	345.733	5.00606	258.643			15.2336	4002	2743	1007	600	359	4.56482	2357.77	1541.84	863.868	480.67	299.002			10.1706	1854	1195	1154	514	376	7.30685	1666.76	1159.89	727.282	509.857	359.423			10.1706	1140	784
		2768	4075	2333	2288	1721	9.13939	2631.86	5.48374	1246.66	2.742	469.213	5.01155	345.837	5.01155	258.7			15.2503	3989	2779	1016	599	360	4.56982	2357.94	1542.03	864.038	480.785	299.067			10.1817	1885	1169	1156	523	383	7.31487	1666.79	1159.93	727.335	509.902	359.463			10.1817	1148	785
		2757	4050	2371	2271	1755	9.1494	2632.27	5.48974	1247.05	2.745	469.4	5.01704	345.942	5.01704	258.757			15.2669	3963	2756	1019	597	359	4.57483	2358.1	1542.22	864.207	480.9	299.131			10.1928	1873	1186	1174	509	380	7.32288	1666.83	1159.97	727.387	509.947	359.503			10.1928	1155	803
		2750	4065	2366	2272	1815	9.15941	2632.68	5.49575	1247.43	2.748	469.586	5.02253	346.047	5.02253	258.814			15.2836	3975	2684	1023	587	361	4.57983	2358.27	1542.41	864.376	481.014	299.195			10.2039	1876	1188	1169	516	364	7.33089	1666.87	1160.01	727.439	509.991	359.543			10.2039	1135	787
		2763	4079	2387	2321	1864	9.16942	2633.09	5.50176	1247.81	2.75101	469.773	5.02802	346.152	5.02802	258.872			15.3003	3983	2748	1027	604	351	4.58484	2358.43	1542.6	864.544	481.129	299.26			10.215	1867	1181	1164	513	381	7.3389	1666.91	1160.05	727.491	510.036	359.583			10.215	1137	787
		2743	4211	2377	2304	1865	9.17943	2633.5	5.50776	1248.2	2.75401	469.959	5.0335	346.256	5.0335	258.929			15.3169	3978	2745	1014	598	360	4.58984	2358.6	1542.79	864.713	481.243	299.324			10.2261	1868	1173	1159	517	385	7.34691	1666.94	1160.08	727.543	510.081	359.623			10.2261	1149	800
		2742	4212	2366	2311	1734	9.18944	2633.9	5.51377	1248.58	2.75701	470.146	5.03899	346.361	5.03899	258.986			15.3336	3963	2762	1022	598	364	4.59485	2358.76	1542.98	864.881	481.357	299.388			10.2372	1872	1185	1175	517	372	7.35492	1666.98	1160.12	727.595	510.125	359.663			10.2372	1148	794
		2757	4215	2389	2276	1913	9.19945	2634.31	5.51978	1248.97	2.76002	470.332	5.04448	346.465	5.04448	259.043			15.3503	4073	2740	1012	594	361	4.59986	2358.93	1543.17	865.049	481.471	299.452			10.2483	1871	1178	1167	519	383	7.36294	1667.02	1160.16	727.647	510.169	359.703			10.2483	1132	799
		2745	4119	2372	2258	1740	9.20947	2634.72	5.52578	1249.35	2.76302	470.518	5.04997	346.57	5.04997	259.1			15.3669	4058	2716	1004	599	358	4.60486	2359.09	1543.36	865.217	481.585	299.516			10.2594	1870	1198	1176	518	372	7.37095	1667.05	1160.2	727.698	510.214	359.743			10.2594	1125	789
		2731	4078	2369	2306	1850	9.21948	2635.13	5.53179	1249.73	2.76602	470.704	5.05546	346.674	5.05546	259.157			15.3836	4021	2776	1015	594	366	4.60987	2359.25	1543.54	865.384	481.699	299.58			10.2706	1879	1192	1183	516	382	7.37896	1667.09	1160.24	727.75	510.258	359.783			10.2706	1154	792
		2740	4036	2366	2301	1770	9.22949	2635.53	5.53779	1250.11	2.76903	470.89	5.06095	346.779	5.06095	259.215			15.4003	4016	2750	1017	599	360	4.61487	2359.42	1543.73	865.551	481.813	299.644			10.2817	1883	1189	1194	518	379	7.38697	1667.12	1160.28	727.802	510.302	359.823			10.2817	1147	789
		2742	4229	2389	2260	1782	9.2395	2635.94	5.5438	1250.49	2.77203	471.075	5.06644	346.883	5.06644	259.272			15.4169	4056	2766	1021	603	357	4.61988	2359.58	1543.92	865.718	481.926	299.707			10.2928	1892	1175	1182	517	391	7.39498	1667.16	1160.31	727.853	510.346	359.862			10.2928	1139	790
		2746	4329	2359	2286	1791	9.24951	2636.34	5.54981	1250.87	2.77503	471.261	5.07193	346.987	5.07193	259.329			15.4336	3974	2737	1026	600	363	4.62488	2359.74	1544.11	865.885	482.039	299.771			10.3039	1902	1179	1213	517	384	7.403	1667.2	1160.35	727.904	510.39	359.902			10.3039	1150	801
		2752	4106	2373	2317	1852	9.25952	2636.74	5.55581	1251.25	2.77803	471.446	5.07742	347.092	5.07742	259.386			15.4503	4101	2786	1010	587	362	4.62989	2359.91	1544.29	866.051	482.153	299.835			10.315	1889	1184	1191	510	379	7.41101	1667.23	1160.39	727.956	510.434	359.942			10.315	1139	789
		2739	4079	2416	2287	1725	9.26953	2637.15	5.56182	1251.63	2.78104	471.632	5.08291	347.196	5.08291	259.443			15.4669	4051	2730	1007	591	365	4.63489	2360.07	1544.48	866.218	482.266	299.898			10.3261	1887	1193	1154	512	377	7.41902	1667.27	1160.43	728.007	510.478	359.981			10.3261	1140	791
		2730	4224	2359	2225	1753	9.27954	2637.55	5.56783	1252.01	2.78404	471.817	5.0884	347.3	5.0884	259.5			15.4836	4059	2731	1018	596	366	4.6399	2360.23	1544.67	866.384	482.379	299.962			10.3372	1876	1192	1201	516	377	7.42703	1667.31	1160.47	728.058	510.522	360.021			10.3372	1140	783
		2726	4209	2370	2296	1666	9.28955	2637.95	5.57383	1252.39	2.78704	472.002	5.09388	347.404	5.09388	259.557			15.5003	4028	2786	1014	606	355	4.6449	2360.39	1544.85	866.549	482.491	300.026			10.3483	1890	1183	1190	514	387	7.43504	1667.34	1160.5	728.109	510.566	360.06			10.3483	1145	790
		2748	4250	2375	2351	1804	9.29956	2638.35	5.57984	1252.77	2.79005	472.187	5.09937	347.508	5.09937	259.614			15.5169	4097	2715	1006	599	358	4.64991	2360.55	1545.04	866.715	482.604	300.089			10.3594	1877	1189	1198	517	380	7.44306	1667.38	1160.54	728.16	510.609	360.099			10.3594	1138	788
		2752	4265	2379	2277	1912	9.30957	2638.76	5.58584	1253.15	2.79305	472.372	5.10486	347.612	5.10486	259.671			15.5336	4120	2729	1010	599	362	4.65491	2360.72	1545.22	866.88	482.717	300.152			10.3706	1896	1179	1198	523	379	7.45107	1667.41	1160.58	728.211	510.653	360.139			10.3706	1147	801
		2765	4086	2344	2278	1839	9.31958	2639.16	5.59185	1253.52	2.79605	472.556	5.11035	347.716	5.11035	259.728			15.5503	4110	2787	1025	598	359	4.65992	2360.88	1545.41	867.045	482.829	300.216			10.3817	1892	1187	1197	519	384	7.45908	1667.45	1160.62	728.262	510.697	360.178			10.3817	1146	789
		2753	4115	2380	2303	1734	9.32959	2639.55	5.59786	1253.9	2.79906	472.741	5.11584	347.82	5.11584	259.785			15.5669	4083	2733	1016	601	367	4.66492	2361.04	1545.59	867.21	482.941	300.279			10.3928	1905	1192	1201	518	373	7.46709	1667.49	1160.65	728.313	510.74	360.217			10.3928	1161	785
		2768	4189	2339	2301	1915	9.3396	2639.95	5.60386	1254.28	2.80206	472.926	5.12133	347.924	5.12133	259.842			15.5836	4100	2774	1012	609	366	4.66993	2361.2	1545.78	867.374	483.053	300.342			10.4039	1885	1190	1205	508	377	7.4751	1667.52	1160.69	728.363	510.783	360.256			10.4039	1147	795
		2752	4120	2340	2284	1847	9.34961	2640.35	5.60987	1254.65	2.80506	473.11	5.12682	348.027	5.12682	259.899			15.6003	4065	2793	1011	599	355	4.67493	2361.36	1545.96	867.539	483.165	300.405			10.415	1891	1188	1176	520	391	7.48312	1667.56	1160.73	728.414	510.827	360.295			10.415	1134	792
		2729	4351	2328	2255	1859	9.35962	2640.75	5.61588	1255.03	2.80807	473.294	5.13231	348.131	5.13231	259.956			15.6169	4026	2784	1013	593	372	4.67994	2361.52	1546.15	867.703	483.277	300.469			10.4261	1899	1172	1204	502	382	7.49113	1667.59	1160.77	728.464	510.87	360.334			10.4261	1152	789
		2750	4256	2330	2335	1928	9.36963	2641.15	5.62188	1255.4	2.81107	473.478	5.1378	348.235	5.1378	260.013			15.6336	4082	2822	1017	585	378	4.68494	2361.68	1546.33	867.867	483.389	300.532			10.4372	1905	1191	1194	510	377	7.49914	1667.63	1160.8	728.515	510.913	360.373			10.4372	1143	798
		2725	4213	2392	2315	1865	9.37964	2641.54	5.62789	1255.78	2.81407	473.662	5.14329	348.338	5.14329	260.07			15.6503	4076	2786	1014	600	361	4.68995	2361.84	1546.51	868.03	483.5	300.595			10.4483	1905	1186	1172	521	385	7.50715	1667.66	1160.84	728.565	510.957	360.412			10.4483	1139	794
		2742	4075	2350	2305	1768	9.38965	2641.94	5.63389	1256.15	2.81708	473.846	5.14878	348.442	5.14878	260.127			15.6669	4112	2702	1012	606	357	4.69496	2362	1546.7	868.194	483.611	300.658			10.4594	1890	1200	1203	512	385	7.51516	1667.7	1160.88	728.615	511	360.451			10.4594	1142	785
		2779	4129	2351	2258	1782	9.39966	2642.34	5.6399	1256.52	2.82008	474.03	5.15427	348.546	5.15427	260.184			15.6836	4112	2772	1023	608	364	4.69996	2362.16	1546.88	868.357	483.723	300.721			10.4706	1928	1200	1216	522	392	7.52317	1667.74	1160.92	728.666	511.043	360.49			10.4706	1129	793
		2762	4241	2357	2258	1832	9.40967	2642.73	5.64591	1256.9	2.82308	474.214	5.15975	348.649	5.15975	260.241			15.7003	4067	2794	1017	604	350	4.70497	2362.32	1547.06	868.52	483.834	300.783			10.4817	1918	1192	1211	522	379	7.53119	1667.77	1160.95	728.716	511.086	360.529			10.4817	1154	787
		2766	4144	2417	2273	1860	9.41968	2643.12	5.65191	1257.27	2.82609	474.397	5.16524	348.752	5.16524	260.297			15.7169	4094	2764	1016	603	362	4.70997	2362.47	1547.24	868.682	483.945	300.846			10.4928	1891	1184	1203	509	391	7.5392	1667.81	1160.99	728.766	511.129	360.568			10.4928	1138	797
		2766	4332	2408	2257	1843	9.42969	2643.52	5.65792	1257.64	2.82909	474.581	5.17073	348.856	5.17073	260.354			15.7336	4122	2764	1009	609	353	4.71498	2362.63	1547.43	868.845	484.056	300.909			10.5039	1910	1193	1200	516	374	7.54721	1667.84	1161.03	728.816	511.171	360.606			10.5039	1151	786
		2741	4405	2416	2264	1773	9.4397	2643.91	5.66393	1258.01	2.83209	474.764	5.17622	348.959	5.17622	260.411			15.7503	4164	2761	1010	589	357	4.71998	2362.79	1547.61	869.007	484.166	300.972			10.515	1898	1179	1223	505	388	7.55522	1667.88	1161.06	728.866	511.214	360.645			10.515	1153	807
		2749	4233	2350	2326	1886	9.44971	2644.3	5.66993	1258.38	2.8351	474.947	5.18171	349.062	5.18171	260.468			15.7669	4125	2739	1005	615	370	4.72499	2362.95	1547.79	869.169	484.277	301.034			10.5261	1919	1187	1178	521	389	7.56323	1667.91	1161.1	728.916	511.257	360.683			10.5261	1154	794
		2763	4343	2392	2271	1770	9.45972	2644.69	5.67594	1258.76	2.8381	475.13	5.1872	349.166	5.1872	260.525			15.7836	4088	2802	1019	604	359	4.72999	2363.11	1547.97	869.33	484.387	301.097			10.5372	1919	1205	1205	526	385	7.57125	1667.95	1161.14	728.965	511.3	360.722			10.5372	1139	786
		2745	4422	2391	2273	1839	9.46973	2645.09	5.68194	1259.13	2.8411	475.313	5.19269	349.269	5.19269	260.582			15.8003	4117	2725	1017	599	362	4.735	2363.26	1548.15	869.492	484.498	301.159			10.5483	1907	1194	1204	510	389	7.57926	1667.98	1161.17	729.015	511.342	360.76			10.5483	1151	785
		2782	4411	2389	2312	1879	9.47974	2645.48	5.68795	1259.5	2.84411	475.496	5.19818	349.372	5.19818	260.638			15.8169	4165	2764	1017	604	357	4.74	2363.42	1548.33	869.653	484.608	301.222			10.5594	1894	1192	1223	519	380	7.58727	1668.02	1161.21	729.065	511.385	360.799			10.5594	1136	788
		2742	4339	2449	2308	1888	9.48975	2645.87	5.69396	1259.86	2.84711	475.678	5.20367	349.475	5.20367	260.695			15.8336	4102	2755	1020	612	362	4.74501	2363.58	1548.51	869.814	484.718	301.284			10.5706	1894	1196	1217	518	377	7.59528	1668.05	1161.25	729.114	511.427	360.837			10.5706	1143	790
		2757	4382	2398	2357	1823	9.49976	2646.26	5.69996	1260.23	2.85011	475.861	5.20916	349.578	5.20916	260.752			15.8503	4122	2809	1022	606	364	4.75001	2363.73	1548.69	869.975	484.828	301.347			10.5817	1917	1188	1238	517	384	7.60329	1668.09	1161.28	729.163	511.47	360.875			10.5817	1155	797
		2755	4446	2352	2294	1869	9.50977	2646.64	5.70597	1260.6	2.85312	476.044	5.21465	349.681	5.21465	260.809			15.8669	4209	2777	1022	601	356	4.75502	2363.89	1548.87	870.136	484.937	301.409			10.5928	1928	1199	1228	511	392	7.61131	1668.12	1161.32	729.213	511.512	360.914			10.5928	1145	794
		2745	4284	2355	2342	1775	9.51978	2647.03	5.71198	1260.97	2.85612	476.226	5.22013	349.784	5.22013	260.865			15.8836	4104	2739	1005	590	364	4.76002	2364.05	1549.05	870.296	485.047	301.471			10.6039	1931	1195	1196	523	382	7.61932	1668.16	1161.36	729.262	511.554	360.952			10.6039	1146	787
		2751	4069	2400	2322	1885	9.52979	2647.42	5.71798	1261.34	2.85912	476.408	5.22562	349.887	5.22562	260.922			15.9003	4123	2786	1025	606	362	4.76503	2364.2	1549.23	870.456	485.156	301.533			10.615	1915	1187	1189	526	386	7.62733	1668.19	1161.39	729.311	511.596	360.99			10.615	1148	797
		2744	4365	2369	2313	1879	9.5398	2647.81	5.72399	1261.7	2.86213	476.59	5.23111	349.989	5.23111	260.979			15.9169	4164	2802	1011	604	363	4.77003	2364.36	1549.41	870.616	485.266	301.595			10.6261	1909	1197	1206	528	394	7.63534	1668.23	1161.43	729.36	511.639	361.028			10.6261	1138	782
		2784	4296	2394	2278	1770	9.54981	2648.19	5.72999	1262.07	2.86513	476.772	5.2366	350.092	5.2366	261.036			15.9336	4196	2777	1012	610	367	4.77504	2364.51	1549.59	870.775	485.375	301.657			10.6372	1921	1211	1231	520	400	7.64335	1668.26	1161.47	729.409	511.681	361.066			10.6372	1140	786
		2766	4226	2372	2248	1757	9.55983	2648.58	5.736	1262.44	2.86813	476.954	5.24209	350.195	5.24209	261.092			15.9503	4169	2786	1029	588	365	4.78005	2364.67	1549.77	870.935	485.484	301.719			10.6483	1941	1201	1203	519	391	7.65137	1668.29	1161.5	729.458	511.723	361.104			10.6483	1154	794
		2768	4261	2358	2272	1825	9.56984	2648.97	5.74201	1262.8	2.87114	477.136	5.24758	350.297	5.24758	261.149			15.9669	4104	2796	1012	595	362	4.78505	2364.82	1549.95	871.094	485.593	301.781			10.6594	1898	1215	1217	523	387	7.65938	1668.33	1161.54	729.507	511.765	361.142			10.6594	1144	798
		2766	4378	2380	2255	1849	9.57985	2649.35	5.74801	1263.17	2.87414	477.317	5.25307	350.4	5.25307	261.206			15.9836	4117	2712	1019	608	369	4.79006	2364.98	1550.13	871.253	485.702	301.843			10.6706	1944	1205	1204	533	390	7.66739	1668.36	1161.57	729.556	511.807	361.18			10.6706	1138	788
		2755	4363	2400	2278	1908	9.58986	2649.74	5.75402	1263.53	2.87714	477.499	5.25856	350.503	5.25856	261.262			16.0003	4221	2758	1021	593	369	4.79506	2365.13	1550.3	871.412	485.811	301.905			10.6817	1934	1214	1218	515	379	7.6754	1668.4	1161.61	729.605	511.848	361.218			10.6817	1156	784
		2774	4398	2403	2263	1745	9.59987	2650.12	5.76003	1263.9	2.88015	477.68	5.26405	350.605	5.26405	261.319			16.0169	4109	2740	1011	602	363	4.80007	2365.29	1550.48	871.57	485.919	301.967			10.6928	1935	1195	1191	519	390	7.68341	1668.43	1161.65	729.654	511.89	361.256			10.6928	1153	795
		2769	4620	2412	2240	1795	9.60988	2650.5	5.76603	1264.26	2.88315	477.862	5.26954	350.707	5.26954	261.376			16.0336	4185	2755	1022	597	360	4.80507	2365.44	1550.66	871.729	486.028	302.029			10.7039	1940	1210	1193	519	385	7.69142	1668.47	1161.68	729.702	511.932	361.293			10.7039	1158	791
		2773	4443	2374	2303	1927	9.61989	2650.88	5.77204	1264.62	2.88615	478.043	5.27503	350.81	5.27503	261.432			16.0503	4177	2775	1017	608	366	4.81008	2365.59	1550.83	871.887	486.136	302.09			10.715	1936	1195	1215	524	388	7.69944	1668.5	1161.72	729.751	511.973	361.331			10.715	1154	799
		2779	4340	2366	2278	1920	9.6299	2651.27	5.77805	1264.98	2.88916	478.224	5.28051	350.912	5.28051	261.489			16.0669	4126	2834	1028	599	356	4.81508	2365.75	1551.01	872.044	486.244	302.152			10.7261	1940	1190	1232	516	388	7.70745	1668.54	1161.75	729.799	512.015	361.369			10.7261	1157	794
		2761	4383	2372	2247	1851	9.63991	2651.65	5.78405	1265.35	2.89216	478.405	5.286	351.014	5.286	261.546			16.0836	4200	2790	1005	609	362	4.82009	2365.9	1551.19	872.202	486.352	302.214			10.7372	1935	1202	1228	514	392	7.71546	1668.57	1161.79	729.848	512.057	361.406			10.7372	1161	784
		2756	4455	2357	2229	1930	9.64992	2652.03	5.79006	1265.71	2.89516	478.586	5.29149	351.117	5.29149	261.602			16.1003	4218	2803	1026	599	361	4.82509	2366.05	1551.36	872.359	486.46	302.275			10.7483	1945	1196	1232	522	389	7.72347	1668.6	1161.82	729.896	512.098	361.444			10.7483	1155	796
		2767	4461	2326	2234	1819	9.65993	2652.41	5.79606	1266.07	2.89817	478.766	5.29698	351.219	5.29698	261.659			16.1169	4185	2746	1005	595	363	4.8301	2366.21	1551.54	872.517	486.568	302.337			10.7594	1930	1209	1230	515	386	7.73148	1668.64	1161.86	729.944	512.139	361.481			10.7594	1143	790
		2750	4468	2387	2205	1928	9.66994	2652.79	5.80207	1266.43	2.90117	478.947	5.30247	351.321	5.30247	261.715			16.1336	4184	2768	1013	601	361	4.8351	2366.36	1551.72	872.674	486.675	302.398			10.7706	1963	1196	1217	521	385	7.7395	1668.67	1161.9	729.992	512.181	361.519			10.7706	1161	787
		2781	4347	2374	2251	1919	9.67995	2653.17	5.80808	1266.79	2.90417	479.127	5.30796	351.423	5.30796	261.772			16.1503	4160	2758	1016	610	371	4.84011	2366.51	1551.89	872.83	486.783	302.46			10.7817	1943	1213	1249	525	397	7.74751	1668.71	1161.93	730.04	512.222	361.556			10.7817	1160	789
		2782	4369	2386	2223	1792	9.68996	2653.55	5.81408	1267.15	2.90718	479.308	5.31345	351.525	5.31345	261.828			16.1669	4242	2762	1025	602	364	4.84511	2366.66	1552.07	872.987	486.89	302.521			10.7928	1926	1208	1221	523	403	7.75552	1668.74	1161.97	730.088	512.263	361.593			10.7928	1143	800
		2783	4539	2424	2228	1883	9.69997	2653.92	5.82009	1267.51	2.91018	479.488	5.31894	351.627	5.31894	261.885			16.1836	4196	2772	1014	599	365	4.85012	2366.82	1552.24	873.143	486.997	302.582			10.8039	1948	1210	1210	518	394	7.76353	1668.77	1162	730.136	512.305	361.631			10.8039	1137	804
		2776	4374	2380	2274	1749	9.70998	2654.3	5.8261	1267.87	2.91318	479.668	5.32443	351.729	5.32443	261.941			16.2003	4212	2739	1008	605	358	4.85512	2366.97	1552.42	873.299	487.105	302.643			10.815	1953	1198	1227	522	392	7.77154	1668.81	1162.04	730.184	512.346	361.668			10.815	1144	791
		2779	4469	2349	2258	1992	9.71999	2654.68	5.8321	1268.23	2.91619	479.848	5.32992	351.831	5.32992	261.998			16.2169	4248	2763	1009	602	364	4.86013	2367.12	1552.59	873.455	487.212	302.705			10.8261	1952	1200	1237	524	395	7.77956	1668.84	1162.07	730.232	512.387	361.705			10.8261	1140	808
		2782	4337	2374	2243	1945	9.73	2655.06	5.83811	1268.59	2.91919	480.028	5.33541	351.933	5.33541	262.054			16.2336	4184	2797	1024	614	364	4.86514	2367.27	1552.76	873.611	487.318	302.766			10.8372	1933	1212	1244	530	390	7.78757	1668.87	1162.11	730.28	512.428	361.742			10.8372	1140	783
		2774	4487	2367	2247	1953	9.74001	2655.43	5.84411	1268.95	2.92219	480.208	5.34089	352.035	5.34089	262.111			16.2503	4203	2795	1026	605	357	4.87014	2367.42	1552.94	873.766	487.425	302.827			10.8483	1946	1203	1243	511	399	7.79558	1668.91	1162.14	730.327	512.469	361.779			10.8483	1148	798
		2776	4398	2365	2316	1947	9.75002	2655.81	5.85012	1269.3	2.9252	480.387	5.34638	352.136	5.34638	262.167			16.2669	4220	2783	1018	606	355	4.87515	2367.57	1553.11	873.921	487.532	302.888			10.8594	1971	1204	1219	527	394	7.80359	1668.94	1162.18	730.375	512.509	361.816			10.8594	1140	784
		2773	4242	2378	2245	1824	9.76003	2656.18	5.85613	1269.66	2.9282	480.567	5.35187	352.238	5.35187	262.224			16.2836	4288	2756	1011	606	366	4.88015	2367.72	1553.28	874.076	487.638	302.949			10.8706	1965	1209	1215	529	402	7.8116	1668.97	1162.21	730.423	512.55	361.853			10.8706	1134	790
		2791	4277	2382	2258	1850	9.77004	2656.56	5.86213	1270.02	2.9312	480.746	5.35736	352.34	5.35736	262.28			16.3003	4203	2805	1025	607	364	4.88516	2367.87	1553.46	874.231	487.745	303.01			10.8817	1953	1203	1250	514	394	7.81962	1669.01	1162.25	730.47	512.591	361.89			10.8817	1159	789
		2802	4537	2389	2253	1870	9.78005	2656.93	5.86814	1270.37	2.93421	480.926	5.36285	352.441	5.36285	262.337			16.3169	4257	2781	1025	595	362	4.89016	2368.02	1553.63	874.385	487.851	303.07			10.8928	1953	1205	1217	528	392	7.82763	1669.04	1162.28	730.517	512.632	361.927			10.8928	1161	797
		2783	4570	2381	2254	1856	9.79006	2657.3	5.87415	1270.73	2.93721	481.105	5.36834	352.543	5.36834	262.393			16.3336	4184	2817	1023	605	361	4.89517	2368.17	1553.8	874.54	487.957	303.131			10.9039	1965	1218	1230	520	388	7.83564	1669.07	1162.32	730.565	512.672	361.964			10.9039	1149	790
		2781	4494	2450	2260	1889	9.80007	2657.68	5.88015	1271.08	2.94021	481.284	5.37383	352.644	5.37383	262.449			16.3503	4211	2774	1011	608	357	4.90017	2368.32	1553.97	874.694	488.063	303.192			10.915	1960	1219	1236	516	396	7.84365	1669.11	1162.35	730.612	512.713	362.001			10.915	1145	796
		2779	4669	2441	2272	1902	9.81008	2658.05	5.88616	1271.44	2.94322	481.463	5.37932	352.746	5.37932	262.506			16.3669	4262	2801	1023	613	360	4.90518	2368.47	1554.15	874.848	488.169	303.253			10.9261	1955	1226	1246	510	403	7.85166	1669.14	1162.39	730.659	512.753	362.038			10.9261	1149	792
		2782	4472	2420	2255	1776	9.82009	2658.42	5.89216	1271.79	2.94622	481.642	5.38481	352.847	5.38481	262.562			16.3836	4227	2760	1012	609	361	4.91018	2368.62	1554.32	875.002	488.274	303.313			10.9372	1937	1202	1263	535	401	7.85967	1669.17	1162.42	730.706	512.794	362.074			10.9372	1156	809
		2777	4430	2380	2248	1730	9.8301	2658.79	5.89817	1272.15	2.94922	481.821	5.3903	352.948	5.3903	262.618			16.4003	4215	2801	1020	602	361	4.91519	2368.77	1554.49	875.155	488.38	303.374			10.9483	1988	1218	1246	521	394	7.86769	1669.21	1162.46	730.753	512.834	362.111			10.9483	1144	793
		2805	4484	2404	2246	1762	9.84011	2659.16	5.90418	1272.5	2.95223	481.999	5.39579	353.05	5.39579	262.675			16.4169	4204	2800	1015	602	359	4.92019	2368.92	1554.66	875.308	488.485	303.434			10.9594	1954	1193	1229	520	397	7.8757	1669.24	1162.49	730.8	512.875	362.148			10.9594	1153	782
		2757	4552	2410	2218	1693	9.85012	2659.53	5.91018	1272.85	2.95523	482.178	5.40127	353.151	5.40127	262.731			16.4336	4189	2856	1017	613	362	4.9252	2369.07	1554.83	875.461	488.591	303.495			10.9706	1971	1205	1231	515	395	7.88371	1669.27	1162.53	730.847	512.915	362.184			10.9706	1136	792
		2783	4702	2404	2245	1712	9.86013	2659.9	5.91619	1273.21	2.95823	482.356	5.40676	353.252	5.40676	262.787			16.4503	4261	2806	1017	607	362	4.9302	2369.21	1555	875.614	488.696	303.555			10.9817	1968	1197	1251	517	385	7.89172	1669.31	1162.56	730.894	512.955	362.221			10.9817	1152	796
		2761	4484	2356	2242	1948	9.87014	2660.27	5.9222	1273.56	2.96124	482.535	5.41225	353.353	5.41225	262.844			16.4669	4201	2761	1005	606	359	4.93521	2369.36	1555.17	875.767	488.801	303.616			10.9928	1981	1199	1255	522	404	7.89973	1669.34	1162.6	730.941	512.995	362.257			10.9928	1148	797
		2787	4647	2429	2247	1784	9.88015	2660.64	5.9282	1273.91	2.96424	482.713	5.41774	353.454	5.41774	262.9			16.4836	4284	2803	1031	597	360	4.94021	2369.51	1555.34	875.919	488.906	303.676			11.0039	1982	1203	1237	519	391	7.90775	1669.37	1162.63	730.987	513.035	362.294			11.0039	1150	787
		2805	4437	2383	2235	1856	9.89016	2661	5.93421	1274.26	2.96724	482.891	5.42323	353.555	5.42323	262.956			16.5003	4216	2802	1017	594	372	4.94522	2369.66	1555.51	876.071	489.011	303.736			11.015	1970	1218	1275	527	404	7.91576	1669.41	1162.67	731.034	513.075	362.33			11.015	1141	799
		2792	4677	2466	2260	1907	9.90017	2661.37	5.94021	1274.61	2.97024	483.069	5.42872	353.656	5.42872	263.013			16.5169	4256	2733	1025	606	361	4.95022	2369.8	1555.68	876.223	489.116	303.797			11.0261	1972	1207	1250	519	396	7.92377	1669.44	1162.7	731.08	513.115	362.366			11.0261	1138	799
		2809	4708	2412	2231	1760	9.91019	2661.74	5.94622	1274.96	2.97325	483.247	5.43421	353.757	5.43421	263.069			16.5336	4251	2759	1017	605	366	4.95523	2369.95	1555.85	876.375	489.22	303.857			11.0372	1975	1223	1237	518	400	7.93178	1669.47	1162.73	731.127	513.155	362.403			11.0372	1151	786
		2785	4472	2414	2215	1880	9.9202	2662.1	5.95223	1275.31	2.97625	483.424	5.4397	353.858	5.4397	263.125			16.5503	4256	2796	1025	618	361	4.96024	2370.1	1556.02	876.527	489.325	303.917			11.0483	1998	1232	1211	523	407	7.93979	1669.5	1162.77	731.173	513.195	362.439			11.0483	1147	787
		2808	4612	2417	2211	1875	9.93021	2662.47	5.95823	1275.66	2.97925	483.602	5.44519	353.959	5.44519	263.181			16.5669	4251	2808	1010	603	367	4.96524	2370.25	1556.19	876.678	489.429	303.977			11.0594	1982	1217	1242	532	396	7.94781	1669.54	1162.8	731.22	513.235	362.475			11.0594	1151	797
		2794	4637	2411	2243	1877	9.94022	2662.84	5.96424	1276.01	2.98226	483.779	5.45068	354.06	5.45068	263.238			16.5836	4315	2807	1014	606	359	4.97025	2370.39	1556.36	876.829	489.533	304.037			11.0706	1974	1209	1243	530	402	7.95582	1669.57	1162.84	731.266	513.275	362.511			11.0706	1154	785
		2804	4465	2417	2233	1853	9.95023	2663.2	5.97025	1276.36	2.98526	483.957	5.45617	354.161	5.45617	263.294			16.6003	4316	2802	1017	602	364	4.97525	2370.54	1556.53	876.98	489.637	304.097			11.0817	1986	1234	1257	523	397	7.96383	1669.6	1162.87	731.312	513.315	362.547			11.0817	1142	778
		2789	4578	2344	2217	1809	9.96024	2663.56	5.97625	1276.71	2.98826	484.134	5.46165	354.261	5.46165	263.35			16.6169	4232	2841	1025	608	369	4.98026	2370.68	1556.7	877.131	489.741	304.157			11.0928	2000	1205	1253	528	403	7.97184	1669.63	1162.91	731.358	513.354	362.583			11.0928	1158	798
		2801	4704	2415	2284	1796	9.97025	2663.93	5.98226	1277.06	2.99127	484.311	5.46714	354.362	5.46714	263.406			16.6336	4249	2778	1021	615	372	4.98526	2370.83	1556.86	877.282	489.845	304.217			11.1039	1983	1225	1261	526	401	7.97985	1669.67	1162.94	731.404	513.394	362.619			11.1039	1155	787
		2822	4660	2395	2201	1878	9.98026	2664.29	5.98827	1277.41	2.99427	484.488	5.47263	354.463	5.47263	263.462			16.6503	4220	2831	1025	591	369	4.99027	2370.98	1557.03	877.432	489.949	304.277			11.115	2028	1240	1263	523	402	7.98787	1669.7	1162.97	731.45	513.433	362.655			11.115	1154	795
		2781	4633	2394	2238	1867	9.99027	2664.65	5.99427	1277.75	2.99727	484.665	5.47812	354.563	5.47812	263.519			16.6669	4331	2812	1015	598	372	4.99527	2371.12	1557.2	877.582	490.052	304.336			11.1261	2013	1200	1262	525	411	7.99588	1669.73	1163.01	731.496	513.473	362.691			11.1261	1150	785
		2803	4627	2389	2250	1832	10.0003	2665.02	6.00028	1278.1	3.00028	484.842	5.48361	354.664	5.48361	263.575			16.6836	4385	2826	1027	602	369	5.00028	2371.27	1557.37	877.732	490.156	304.396			11.1372	1994	1228	1248	522	392	8.00389	1669.76	1163.04	731.542	513.512	362.727			11.1372	1150	796
		2801	4562	2411	2249	1908													16.7003	4276	2789	1022	596	365									11.1483	1974	1210	1251	513	403	--	--	--	--	--	--			11.1483	1147	785
		2816	4693	2376	2254	1853													16.7169	4224	2824	1026	610	368									11.1594	2001	1222	1268	530	403	--	--	--	--	--	--			11.1594	1159	794
		2803	4710	2444	2258	1898													16.7336	4324	2778	1012	599	367									11.1706	2013	1217	1246	523	416	--	--	--	--	--	--			11.1706	1155	798
		2808	4552	2373	2261	1856													16.7503	4298	2821	1034	597	365									11.1817	1984	1227	1279	530	404	--	--	--	--	--	--			11.1817	1155	803
		2803	4716	2453	2255	1763													16.7669	4259	2832	1023	600	367									11.1928	2011	1204	1278	525	410	--	--	--	--	--	--			11.1928	1149	786
		2816	4843	2416	2235	1881													16.7836	4233	2798	1021	615	374									11.2039	2017	1213	1273	530	401	--	--	--	--	--	--			11.2039	1155	794
		2838	4736	2408	2257	1731													16.8003	4250	2808	1021	615	358									11.215	2006	1224	1262	513	406	--	--	--	--	--	--			11.215	1153	781
		2832	4766	2405	2209	1765													16.8169	4253	2829	1027	602	369									11.2261	2025	1223	1253	528	392	--	--	--	--	--	--			11.2261	1139	791
		2815	4548	2372	2233	1835													16.8336	4286	2796	1014	610	361									11.2372	2007	1216	1270	514	405	--	--	--	--	--	--			11.2372	1149	793
		2831	4789	2379	2256	1904													16.8503	4352	2820	1011	606	371									11.2483	2027	1213	1293	523	395	--	--	--	--	--	--			11.2483	1153	789
		2844	4791	2377	2213	1866													16.8669	4285	2774	1009	602	367									11.2594	2020	1223	1241	523	404	--	--	--	--	--	--			11.2594	1144	788
		2820	4665	2395	2236	1848													16.8836	4298	2847	1022	600	365									11.2706	2000	1212	1256	527	400	--	--	--	--	--	--			11.2706	1158	800
		2820	4715	2411	2290	1820													16.9003	4319	2809	1029	611	368									11.2817	2022	1245	1280	512	414	--	--	--	--	--	--			11.2817	1158	797
		2831	4762	2396	2224	1815													16.9169	4234	2798	1033	594	376									11.2928	2031	1213	1254	519	402	--	--	--	--	--	--			11.2928	1169	795
		2840	4860	2409	2221	1741													16.9336	4317	2796	1023	607	365									11.3039	2025	1219	1274	519	402	--	--	--	--	--	--			11.3039	1156	790
		2819	4941	2418	2225	1665													16.9503	4268	2807	1024	607	362									11.315	2004	1217	1264	520	411	--	--	--	--	--	--			11.315	1147	802
		2827	4651	2377	2216	1736													16.9669	4356	2784	1025	605	368									11.3261	2030	1224	1253	519	410	--	--	--	--	--	--			11.3261	1171	794
		2843	4780	2393	2234	1720													16.9836	4365	2784	1013	605	371									11.3372	2020	1231	1259	523	396	--	--	--	--	--	--			11.3372	1137	792
		2832	4952	2410	2223	1837													17.0003	4359	2755	1027	604	363									11.3483	1997	1218	1283	528	411	--	--	--	--	--	--			11.3483	1150	806
		2858	4753	2381	2214	1834													17.0169	4328	2846	1019	599	370									11.3594	2030	1223	1282	524	415	--	--	--	--	--	--			11.3594	1161	797
		2852	4814	2391	2224	1767													17.0336	4314	2794	1015	612	374									11.3706	2032	1226	1280	529	413	--	--	--	--	--	--			11.3706	1157	789
		2863	4746	2433	2216	1867													17.0503	4310	2778	1022	610	372									11.3817	2036	1217	1279	522	405	--	--	--	--	--	--			11.3817	1145	797
		2859	4893	2415	2248	1896													17.0669	4323	2803	1024	597	367									11.3928	2031	1221	1268	528	421	--	--	--	--	--	--			11.3928	1156	800
		2835	4787	2413	2255	1865													17.0836	4358	2827	1020	611	362									11.4039	2043	1230	1301	523	408	--	--	--	--	--	--			11.4039	1149	796
		2821	4853	2438	2288	1711													17.1003	4368	2817	1021	599	369									11.415	2040	1242	1287	528	404	--	--	--	--	--	--			11.415	1158	797
		2828	4981	2396	2227	1870													17.1169	4384	2774	1025	600	362									11.4261	2044	1249	1313	523	404	--	--	--	--	--	--			11.4261	1157	794
		2840	4734	2438	2226	1776													17.1336	4426	2787	1034	603	365									11.4372	2039	1244	1273	526	400	--	--	--	--	--	--			11.4372	1154	807
		2873	5003	2439	2183	1835													17.1503	4350	2790	1032	621	371									11.4483	2047	1246	1266	522	419	--	--	--	--	--	--			11.4483	1159	798
		2869	4795	2431	2256	1831													17.1669	4339	2791	1020	611	360									11.4594	2040	1238	1272	531	420	--	--	--	--	--	--			11.4594	1146	811
		2868	4771	2442	2235	1725													17.1836	4429	2780	1028	621	360									11.4706	2028	1233	1279	528	406	--	--	--	--	--	--			11.4706	1151	790
		2832	4825	2422	2218	1900													17.2003	4356	2756	1027	614	364									11.4817	2034	1223	1288	526	413	--	--	--	--	--	--			11.4817	1153	796
		2891	4904	2388	2217	1915													17.2169	4325	2822	1022	608	373									11.4928	2047	1227	1292	530	414	--	--	--	--	--	--			11.4928	1144	799
		2867	4781	2411	2229	1851													17.2336	4395	2897	1028	600	370									11.5039	2061	1231	1310	522	403	--	--	--	--	--	--			11.5039	1156	810
		2889	4827	2385	2274	1805													17.2503	4422	2808	1018	617	359									11.515	2039	1221	1263	525	411	--	--	--	--	--	--			11.515	1144	799
		2880	4875	2372	2230	1841													17.2669	4409	2795	1037	602	364									11.5261	2038	1249	1291	524	414	--	--	--	--	--	--			11.5261	1156	802
		2864	4825	2436	2203	1755													17.2836	4371	2896	1030	604	372									11.5372	2034	1223	1293	538	400	--	--	--	--	--	--			11.5372	1154	802
																																	11.5483	2054	1238	1280	519	420	--	--	--	--	--	--			11.5483	1140	798
																																	11.5594	2041	1254	1278	522	414									11.5594	1153	800
																																	11.5706	2058	1232	1270	536	416									11.5706	1142	802
																																	11.5817	2060	1233	1293	531	415									11.5817	1149	794
																																	11.5928	2061	1237	1281	528	409									11.5928	1155	797
																																	11.6039	2090	1240	1295	528	419									11.6039	1144	795
																																	11.615	2077	1251	1295	534	413									11.615	1157	794
																																	--	2577	1351	1514	571	477									17.5506	1167	813
																																	--	2577	1389	1485	571	460									17.5617	1182	799
																																	--	2552	1366	1464	574	460									17.5728	1170	817
[truncated: 57 more columns]

## Sheet: Fig.7 a b f g h
7a	Time [h]	9 µM	5.4 µM	3.24 µM	1.9 µM		7b	Time [h]	15 µM	9 µM	5.4 µM	3.24 µM	1.9 µM		Ab42 fibrils ph 7.2						AbO42 clusters ph 4.5						Ab42 fibrils ph 4.5							Baseline corrections
	0	353	384	349	619			0	1013	1010	863	883	877		Profile 1	Profile 1	Profile 2	Profile 2	Profile 3	Profile 3	Profile 4	Profile 4	Profile 5	Profile 5	Profile 6	Profile 6	Profile 7	Profile 7	Profile 8	Profile 8	Profile 9	Profile 9		Sample	delta y [m]
	0.0075	363	431	344	385			0.00556	2181	1264	878	835	845		x	y	x	y	x	y	x	y	x	y	x	y	x	y	x	y	x	y		Profile 1	-4e-10
	0.015	362	411	366	565			0.01111	3052	1509	892	850	869		[m]	[m]	[m]	[m]	[m]	[m]	[m]	[m]	[m]	[m]	[m]	[m]	[m]	[m]	[m]	[m]	[m]	[m]		Profile 2	-3.5e-10
	0.0225	373	416	343	651			0.01667	3663	1704	915	845	855		0	4.46e-10	0	4.51e-10	0	4.35e-10	0	1.6e-09	0	1.51e-09	0	2.27e-09	0	1.24e-09	0	2.28e-09	0	1.54e-09		Profile 3	-5e-10
	0.03	382	404	352	689			0.02222	4007	1960	970	885	858		3.87e-09	4.41e-10	3.91e-09	4.6e-10	3.91e-09	4.31e-10	7.78e-09	1.57e-09	7.85e-09	1.35e-09	7.74e-09	2.12e-09	1.93e-09	1.15e-09	1.94e-09	2.36e-09	1.95e-09	1.57e-09		Profile 4	-1.5e-09
	0.0375	362	411	357	733			0.02778	4252	2161	1039	891	797		7.74e-09	4.46e-10	7.82e-09	4.69e-10	7.81e-09	3.99e-10	1.56e-08	1.57e-09	1.57e-08	1.29e-09	1.55e-08	2.04e-09	3.87e-09	1.1e-09	3.88e-09	2.31e-09	3.89e-09	1.61e-09		Profile 5	-1e-09
	0.045	371	423	378	741			0.03333	4439	2314	1055	863	842		1.16e-08	4.63e-10	1.17e-08	4.38e-10	1.17e-08	3.77e-10	2.33e-08	1.57e-09	2.36e-08	1.31e-09	2.32e-08	2.07e-09	5.8e-09	1.07e-09	5.83e-09	2.25e-09	5.84e-09	1.58e-09		Profile 6	-1.5e-09
	0.0525	381	432	374	681			0.03889	4556	2486	1172	885	832		1.55e-08	4.52e-10	1.56e-08	4.29e-10	1.56e-08	3.38e-10	3.11e-08	1.52e-09	3.14e-08	1.29e-09	3.09e-08	2.16e-09	7.74e-09	1.03e-09	7.77e-09	2.26e-09	7.78e-09	1.09e-09		Profile 7	-1e-09
	0.06	367	422	356	615			0.04444	4699	2626	1199	885	839		1.93e-08	4.25e-10	1.95e-08	4.11e-10	1.95e-08	3.35e-10	3.89e-08	1.45e-09	3.93e-08	1.32e-09	3.87e-08	2.17e-09	9.67e-09	1.01e-09	9.71e-09	2.28e-09	9.73e-09	3.28e-10		Profile 8	-1.2e-09
	0.0675	376	409	373	565			0.05	4709	2726	1275	912	875		2.32e-08	3.97e-10	2.34e-08	3.83e-10	2.34e-08	3.53e-10	4.67e-08	1.4e-09	4.71e-08	1.37e-09	4.64e-08	2.24e-09	1.16e-08	1e-09	1.17e-08	2.27e-09	1.17e-08	1.56e-10		Profile 9	-1e-09
	0.075	370	412	346	482			0.05556	4885	2737	1354	917	860		2.71e-08	3.94e-10	2.74e-08	3.99e-10	2.73e-08	3.61e-10	5.45e-08	1.45e-09	5.5e-08	1.34e-09	5.42e-08	2.19e-09	1.35e-08	9.46e-10	1.36e-08	2.21e-09	1.36e-08	3e-10
	0.0825	377	414	366	439			0.06111	4899	2809	1350	950	854		3.1e-08	4.1e-10	3.13e-08	6.49e-10	3.13e-08	3.7e-10	6.22e-08	1.45e-09	6.28e-08	1.33e-09	6.19e-08	2.32e-09	1.55e-08	9.51e-10	1.55e-08	2.17e-09	1.56e-08	5.3e-10
	0.09	365	401	366	423			0.06667	4980	2909	1410	947	847		3.48e-08	4.24e-10	3.52e-08	2.72e-09	3.52e-08	3.94e-10	7e-08	1.43e-09	7.07e-08	1.32e-09	6.96e-08	2.33e-09	1.74e-08	9.86e-10	1.75e-08	2.12e-09	1.75e-08	6.61e-10
	0.0975	376	407	353	431			0.07222	5034	2959	1429	955	867		3.87e-08	4.32e-10	3.91e-08	6.26e-09	3.91e-08	4.51e-10	7.78e-08	1.4e-09	7.85e-08	1.51e-09	7.74e-08	2.32e-09	1.93e-08	1.06e-09	1.94e-08	1.97e-09	1.95e-08	7.57e-10
	0.105	386	414	352	455			0.07778	4917	2971	1528	995	839		4.26e-08	4.33e-10	4.3e-08	9.07e-09	4.3e-08	6.1e-10	8.56e-08	1.41e-09	8.64e-08	2.59e-09	8.51e-08	2.28e-09	2.13e-08	1.1e-09	2.14e-08	1.78e-09	2.14e-08	9.24e-10
	0.1125	374	413	356	525			0.08333	5070	3006	1560	957	867		4.64e-08	4.32e-10	4.69e-08	1.01e-08	4.69e-08	1.14e-09	9.34e-08	1.72e-09	9.42e-08	6.29e-09	9.28e-08	2.2e-09	2.32e-08	1.17e-09	2.33e-08	1.75e-09	2.33e-08	1.29e-09
	0.12	381	402	369	584			0.08889	5101	3091	1584	998	874		5.03e-08	4.1e-10	5.08e-08	9.94e-09	5.08e-08	2.71e-09	1.01e-07	3.05e-09	1.02e-07	1.01e-08	1.01e-07	2.49e-09	2.52e-08	1.23e-09	2.52e-08	1.94e-09	2.53e-08	1.48e-09
	0.1275	381	411	360	601			0.09444	5076	3098	1678	1022	883		5.42e-08	4.07e-10	5.47e-08	9.45e-09	5.47e-08	5.36e-09	1.09e-07	7.15e-09	1.1e-07	1.26e-08	1.08e-07	3.09e-09	2.71e-08	1.29e-09	2.72e-08	2.28e-09	2.72e-08	1.61e-09
	0.135	355	399	365	624			0.1	5169	3140	1639	1049	873		5.8e-08	4.29e-10	5.86e-08	8.77e-09	5.86e-08	8.3e-09	1.17e-07	1.21e-08	1.18e-07	1.49e-08	1.16e-07	4.66e-09	2.9e-08	1.35e-09	2.91e-08	2.82e-09	2.92e-08	1.87e-09
	0.1425	372	408	356	614			0.10556	5183	3114	1763	1026	871		6.19e-08	4.47e-10	6.25e-08	7.49e-09	6.25e-08	1.03e-08	1.24e-07	1.59e-08	1.26e-07	1.71e-08	1.24e-07	7e-09	3.1e-08	1.39e-09	3.11e-08	3.64e-09	3.11e-08	2.43e-09
	0.15	365	417	372	568			0.11111	5273	3167	1722	1082	867		6.58e-08	4.84e-10	6.64e-08	5.48e-09	6.64e-08	1.1e-08	1.32e-07	1.94e-08	1.33e-07	1.91e-08	1.32e-07	1.16e-08	3.29e-08	1.55e-09	3.3e-08	4.71e-09	3.31e-08	3.2e-09
	0.1575	360	405	342	544			0.11667	5261	3210	1763	1106	898		6.96e-08	1.05e-09	7.03e-08	3.27e-09	7.03e-08	1.07e-08	1.4e-07	2.27e-08	1.41e-07	2.04e-08	1.39e-07	1.6e-08	3.48e-08	1.83e-09	3.5e-08	5.8e-09	3.5e-08	4.07e-09
	0.165	375	412	350	510			0.12222	5105	3172	1740	1114	852		7.35e-08	2.85e-09	7.43e-08	1.5e-09	7.42e-08	9.52e-09	1.48e-07	2.58e-08	1.49e-07	2.13e-08	1.47e-07	1.92e-08	3.68e-08	2.31e-09	3.69e-08	6.76e-09	3.7e-08	5.09e-09
	0.1725	386	423	333	495			0.12778	5226	3210	1807	1119	897		7.74e-08	5.25e-09	7.82e-08	6.11e-10	7.81e-08	7.24e-09	1.56e-07	2.88e-08	1.57e-07	2.18e-08	1.55e-07	2.14e-08	3.87e-08	2.85e-09	3.88e-08	7.57e-09	3.89e-08	5.96e-09
	0.18	366	413	357	475			0.13333	5253	3242	1838	1185	871		8.13e-08	7.49e-09	8.21e-08	3.75e-10	8.2e-08	4.29e-09	1.63e-07	3.11e-08	1.65e-07	2.29e-08	1.62e-07	2.48e-08	4.06e-08	3.37e-09	4.08e-08	8.34e-09	4.08e-08	6.57e-09
	0.1875	375	409	347	451			0.13889	5197	3241	1844	1121	913		8.51e-08	8.99e-09	8.6e-08	3.24e-10	8.59e-08	1.47e-09	1.71e-07	3.35e-08	1.73e-07	2.34e-08	1.7e-07	2.73e-08	4.26e-08	3.83e-09	4.27e-08	9.1e-09	4.28e-08	7.2e-09
	0.195	383	405	361	458			0.14444	5334	3275	1818	1148	887		8.9e-08	9.54e-09	8.99e-08	3.15e-10	8.98e-08	5.4e-10	1.79e-07	3.63e-08	1.81e-07	2.42e-08	1.78e-07	2.99e-08	4.45e-08	4.58e-09	4.47e-08	9.74e-09	4.47e-08	7.93e-09
	0.2025	375	396	358	441			0.15	5234	3239	1881	1155	917		9.29e-08	8.87e-09	9.38e-08	2.89e-10	9.38e-08	4.95e-10	1.87e-07	3.82e-08	1.88e-07	2.35e-08	1.86e-07	3.25e-08	4.64e-08	5.34e-09	4.66e-08	1.02e-08	4.67e-08	8.46e-09
	0.21	376	402	355	445			0.15556	5246	3187	1848	1220	902		9.67e-08	6.68e-09	9.77e-08	2.65e-10	9.77e-08	5.04e-10	1.94e-07	3.93e-08	1.96e-07	2.11e-08	1.93e-07	3.48e-08	4.84e-08	6.09e-09	4.85e-08	1.05e-08	4.86e-08	9.13e-09
	0.2175	373	418	341	409			0.16111	5336	3192	1900	1197	930		1.01e-07	3.78e-09	1.02e-07	2.7e-10	1.02e-07	4.99e-10	2.02e-07	3.96e-08	2.04e-07	1.76e-08	2.01e-07	3.62e-08	5.03e-08	6.78e-09	5.05e-08	1.07e-08	5.06e-08	9.58e-09
	0.225	373	417	348	409			0.16667	5335	3257	1870	1246	909		1.04e-07	1.63e-09	1.06e-07	2.68e-10	1.05e-07	4.91e-10	2.1e-07	3.98e-08	2.12e-07	1.39e-08	2.09e-07	3.61e-08	5.22e-08	7.43e-09	5.24e-08	1.07e-08	5.25e-08	9.52e-09
	0.2325	366	405	364	397			0.17222	5253	3199	1920	1250	934		1.08e-07	7.3e-10	1.09e-07	4.99e-10	1.09e-07	4.78e-10	2.18e-07	3.97e-08	2.2e-07	9.2e-09	2.17e-07	3.55e-08	5.42e-08	8.04e-09	5.44e-08	1.03e-08	5.45e-08	9.23e-09
	0.24	374	415	359	397			0.17778	5362	3300	1876	1262	935		1.12e-07	4.83e-10	1.13e-07	1.77e-09	1.13e-07	4.7e-10	2.26e-07	3.94e-08	2.28e-07	4.84e-09	2.24e-07	3.53e-08	5.61e-08	8.65e-09	5.63e-08	9.55e-09	5.64e-08	9.33e-09
	0.2475	358	410	362	391			0.18333	5478	3259	1928	1260	913		1.16e-07	4.22e-10	1.17e-07	4.29e-09	1.17e-07	4.83e-10	2.33e-07	3.88e-08	2.36e-07	2.57e-09	2.32e-07	3.52e-08	5.8e-08	9.43e-09	5.83e-08	8.55e-09	5.84e-08	8.88e-09
	0.255	376	396	368	405			0.18889	5317	3228	1919	1258	925		1.2e-07	4.06e-10	1.21e-07	7.3e-09	1.21e-07	4.97e-10	2.41e-07	3.75e-08	2.43e-07	1.82e-09	2.4e-07	3.38e-08	6e-08	1.01e-08	6.02e-08	7.44e-09	6.03e-08	8.42e-09
	0.2625	362	424	348	397			0.19444	5402	3283	1932	1237	936		1.24e-07	4.09e-10	1.25e-07	9.39e-09	1.25e-07	5.21e-10	2.49e-07	3.59e-08	2.51e-07	1.7e-09	2.48e-07	3.2e-08	6.19e-08	1.01e-08	6.21e-08	6.37e-09	6.22e-08	8.11e-09
	0.27	365	411	360	395			0.2	5362	3221	1890	1304	939		1.28e-07	4.16e-10	1.29e-07	1.02e-08	1.29e-07	5.37e-10	2.57e-07	3.3e-08	2.59e-07	1.58e-09	2.55e-07	2.97e-08	6.38e-08	1.03e-08	6.41e-08	5.4e-09	6.42e-08	7.72e-09
	0.2775	369	420	359	388			0.20556	5354	3292	1888	1294	984		1.32e-07	3.83e-10	1.33e-07	9.83e-09	1.33e-07	5.53e-10	2.65e-07	2.88e-08	2.67e-07	1.48e-09	2.63e-07	2.7e-08	6.58e-08	1.04e-08	6.6e-08	4.37e-09	6.61e-08	7.31e-09
	0.285	380	420	355	386			0.21111	5406	3292	1936	1294	942		1.35e-07	3.57e-10	1.37e-07	8.61e-09	1.37e-07	5.59e-10	2.72e-07	2.5e-08	2.75e-07	1.42e-09	2.71e-07	2.54e-08	6.77e-08	1e-08	6.8e-08	3.34e-09	6.81e-08	7.15e-09
	0.2925	379	422	365	379			0.21667	5331	3264	1932	1316	908		1.39e-07	3.52e-10	1.41e-07	6.61e-09	1.41e-07	5.57e-10	2.8e-07	2.11e-08	2.83e-07	1.39e-09	2.79e-07	2.44e-08	6.97e-08	9.92e-09	6.99e-08	2.61e-09	7e-08	6.85e-09
	0.3	386	420	355	383			0.22222	5442	3299	1950	1289	920		1.43e-07	3.66e-10	1.45e-07	4.31e-09	1.45e-07	5.44e-10	2.88e-07	1.47e-08	2.91e-07	1.36e-09	2.86e-07	2.34e-08	7.16e-08	9.52e-09	7.19e-08	2.14e-09	7.2e-08	6.22e-09
	0.3075	392	419	359	393			0.22778	5409	3296	1892	1320	935		1.47e-07	3.9e-10	1.49e-07	2.24e-09	1.48e-07	5.57e-10	2.96e-07	7.56e-09	2.98e-07	1.27e-09	2.94e-07	2.1e-08	7.35e-08	8.7e-09	7.38e-08	1.66e-09	7.39e-08	5.29e-09
	0.315	397	431	362	356			0.23333	5365	3232	1924	1332	946		1.51e-07	4.13e-10	1.52e-07	9.86e-10	1.52e-07	5.72e-10	3.03e-07	2.48e-09	3.06e-07	1.31e-09	3.02e-07	1.77e-08	7.55e-08	7.54e-09	7.57e-08	1.33e-09	7.59e-08	4.32e-09
	0.3225	400	433	367	356			0.23889	5391	3320	1937	1317	989		1.55e-07	4.13e-10	1.56e-07	5.35e-10			3.11e-07	2.06e-09	3.14e-07	1.43e-09	3.09e-07	1.61e-08	7.74e-08	6.4e-09	7.77e-08	1.21e-09	7.78e-08	3.43e-09
	0.33	407	441	359	343			0.24444	5431	3273	1999	1387	981		1.59e-07	3.84e-10	1.6e-07	3.66e-10			3.19e-07	2.03e-09			3.17e-07	1.88e-08	7.93e-08	5.78e-09	7.96e-08	1.19e-09	7.98e-08	2.51e-09
	0.3375	414	458	359	342			0.25	5295	3238	1927	1345	968		1.63e-07	3.48e-10	1.64e-07	3.2e-10			3.27e-07	1.91e-09			3.25e-07	2.09e-08	8.13e-08	4.77e-09	8.16e-08	1.19e-09	8.17e-08	1.9e-09
	0.345	401	438	373	332			0.25556	5491	3293	1959	1368	993		1.66e-07	3.04e-10	1.68e-07	2.83e-10			3.35e-07	1.99e-09			3.33e-07	2.1e-08	8.32e-08	3.71e-09	8.35e-08	1.16e-09	8.36e-08	1.62e-09
	0.3525	420	459	361	333			0.26111	5529	3275	1917	1370	927		1.7e-07	3.26e-10	1.72e-07	2.5e-10			3.42e-07	1.94e-09			3.4e-07	2.04e-08	8.51e-08	3.3e-09	8.54e-08	1.13e-09	8.56e-08	1.42e-09
	0.36	438	456	377	350			0.26667	5415	3291	1957	1392	976		1.74e-07	3.62e-10	1.76e-07	2.6e-10			3.5e-07	1.8e-09			3.48e-07	1.95e-08	8.71e-08	2.94e-09	8.74e-08	1.11e-09	8.75e-08	1.4e-09
	0.3675	452	466	368	352			0.27222	5612	3311	1940	1391	966		1.78e-07	3.96e-10	1.8e-07	2.93e-10			3.58e-07	1.58e-09			3.56e-07	1.92e-08	8.9e-08	2.5e-09	8.93e-08	1.12e-09	8.95e-08	1.31e-09
	0.375	463	469	372	346			0.27778	5461	3352	1860	1365	1025		1.82e-07	4e-10	1.84e-07	3.07e-10			3.66e-07	1.66e-09			3.64e-07	1.89e-08	9.09e-08	2.13e-09	9.13e-08	1.13e-09	9.14e-08	1.58e-09
	0.3825	487	473	368	354			0.28333	5455	3339	1907	1402	1004		1.86e-07	4.02e-10	1.88e-07	3.2e-10			3.73e-07	1.79e-09			3.71e-07	1.8e-08	9.29e-08	1.87e-09	9.32e-08	1.15e-09	9.34e-08	1.85e-09
	0.39	502	471	373	347			0.28889	5482	3367	1933	1445	1037		1.9e-07	4.31e-10					3.81e-07	2.09e-09			3.79e-07	1.59e-08	9.48e-08	1.64e-09	9.52e-08	1.15e-09	9.53e-08	2.12e-09
	0.3975	524	478	379	367			0.29444	5606	3331	1967	1397	1050		1.93e-07	4.37e-10									3.87e-07	1.52e-08	9.67e-08	1.43e-09	9.71e-08	1.15e-09	9.73e-08	2.46e-09
	0.405	528	498	370	359			0.3	5539	3300	1971	1399	1060		1.97e-07	4.03e-10									3.95e-07	1.37e-08	9.87e-08	1.24e-09	9.9e-08	1.15e-09	9.92e-08	2.94e-09
	0.4125	560	489	395	350			0.30556	5468	3329	1925	1420	1049		2.01e-07	3.88e-10									4.02e-07	1.14e-08	1.01e-07	1.16e-09	1.01e-07	1.16e-09	1.01e-07	3.55e-09
	0.42	607	500	400	375			0.31111	5466	3362	1945	1449	1026		2.05e-07	3.78e-10									4.1e-07	8.68e-09	1.03e-07	1.16e-09	1.03e-07	1.17e-09	1.03e-07	4.58e-09
	0.4275	639	517	384	414			0.31667	5566	3299	1908	1475	1030												4.18e-07	5.56e-09	1.04e-07	1.21e-09	1.05e-07	1.19e-09	1.05e-07	4.9e-09
	0.435	660	519	401	478			0.32222	5424	3308	1960	1458	1044												4.26e-07	3.98e-09	1.06e-07	1.52e-09	1.07e-07	1.23e-09	1.07e-07	5.37e-09
	0.4425	714	518	409	513			0.32778	5450	3281	1928	1499	1063												4.33e-07	3.22e-09	1.08e-07	1.91e-09	1.09e-07	1.3e-09	1.09e-07	5.78e-09
	0.45	768	527	412	546			0.33333	5509	3340	1931	1504	1057												4.41e-07	2.51e-09	1.1e-07	2.28e-09	1.11e-07	1.39e-09	1.11e-07	6.14e-09
	0.4575	822	533	406	586			0.33889	5591	3332	1943	1532	1111												4.49e-07	2.27e-09	1.12e-07	2.42e-09	1.13e-07	1.53e-09	1.13e-07	6.79e-09
	0.465	838	537	421	627			0.34444	5585	3332	1989	1536	1103												4.56e-07	1.99e-09	1.14e-07	2.46e-09	1.15e-07	1.68e-09	1.15e-07	7.86e-09
	0.4725	935	564	422	666			0.35	5460	3354	1948	1549	1128												4.64e-07	1.96e-09	1.16e-07	2.49e-09	1.17e-07	1.82e-09	1.17e-07	8.27e-09
	0.48	975	567	410	695			0.35556	5632	3285	1957	1534	1131												4.72e-07	2e-09	1.18e-07	2.53e-09	1.18e-07	2.06e-09	1.19e-07	8.52e-09
	0.4875	1017	567	431	747			0.36111	5497	3338	1931	1561	1128												4.8e-07	2.01e-09	1.2e-07	2.51e-09	1.2e-07	2.47e-09	1.21e-07	8.93e-09
	0.495	1092	605	423	724			0.36667	5443	3264	1876	1544	1149														1.22e-07	2.36e-09	1.22e-07	2.9e-09	1.23e-07	9.49e-09
	0.5025	1152	601	429	763			0.37222	5523	3347	1891	1601	1145														1.24e-07	2.24e-09	1.24e-07	3.25e-09	1.24e-07	9.66e-09
	0.51	1271	602	410	752			0.37778	5615	3279	1948	1584	1146														1.26e-07	2.32e-09	1.26e-07	3.5e-09	1.26e-07	1e-08
	0.5175	1313	628	435	752			0.38333	5601	3343	1893	1612	1201														1.28e-07	2.56e-09	1.28e-07	3.6e-09	1.28e-07	1.06e-08
	0.525	1409	646	442	760			0.38889	5573	3267	1884	1658	1202														1.3e-07	2.58e-09	1.3e-07	3.51e-09	1.3e-07	1.1e-08
	0.5325	1456	663	458	742			0.39444	5552	3332	1868	1678	1215														1.32e-07	2.56e-09	1.32e-07	3.26e-09	1.32e-07	1.12e-08
	0.54	1599	685	455	728			0.4	5617	3441	1921	1657	1226														1.33e-07	2.49e-09	1.34e-07	2.92e-09	1.34e-07	1.11e-08
	0.5475	1662	701	477	722			0.40556	5567	3360	1942	1647	1228														1.35e-07	2.46e-09			1.36e-07	1.1e-08
	0.555	1718	724	467	673			0.41111	5541	3306	1948	1711	1236														1.37e-07	2.41e-09			1.38e-07	1.1e-08
	0.5625	1854	732	468	675			0.41667	5606	3372	1938	1726	1257														1.39e-07	2.34e-09			1.4e-07	1.05e-08
	0.57	1951	756	499	617			0.42222	5667	3383	1927	1653	1267														1.41e-07	2.2e-09			1.42e-07	9.7e-09
	0.5775	2039	774	477	578			0.42778	5639	3446	1935	1748	1286														1.43e-07	1.64e-09			1.44e-07	9.16e-09
	0.585	2137	780	485	548			0.43333	5563	3356	1936	1741	1293														1.45e-07	1.19e-09			1.46e-07	8.9e-09
	0.5925	2153	814	512	521			0.43889	5510	3364	1868	1767	1307														1.47e-07	1.28e-09			1.48e-07	8.76e-09
	0.6	2285	860	523	484			0.44444	5672	3329	1922	1804	1366														1.49e-07	1.31e-09			1.5e-07	8.84e-09
	0.6075	2365	866	519	471			0.45	5605	3345	1947	1777	1339														1.51e-07	1.21e-09			1.52e-07	9.41e-09
	0.615	2526	887	538	441			0.45556	5708	3364	1921	1789	1330														1.53e-07	1.04e-09			1.54e-07	1.01e-08
	0.6225	2647	949	550	422			0.46111	5624	3363	1967	1843	1344														1.55e-07	9.09e-10			1.56e-07	1.06e-08
	0.63	2754	983	541	413			0.46667	5700	3431	1937	1885	1412														1.57e-07	7.94e-10			1.58e-07	1.12e-08
	0.6375	2893	1006	562	413			0.47222	5658	3416	1956	1812	1389														1.59e-07	7.49e-10			1.6e-07	1.18e-08
	0.645	3016	1064	551	382			0.47778	5602	3381	1940	1847	1427																		1.61e-07	1.17e-08
	0.6525	3168	1102	558	391			0.48333	5647	3366	1913	1843	1459																		1.63e-07	1.13e-08
	0.66	3287	1171	572	412			0.48889	5678	3339	1915	1905	1477																		1.65e-07	1.11e-08
	0.6675	3474	1194	602	415			0.49444	5616	3365	1922	1897	1451																		1.67e-07	1.08e-08
	0.675	3630	1244	593	421			0.5	5704	3333	2002	1928	1507																		1.69e-07	1.04e-08
	0.6825	3774	1287	608	446			0.50556	5573	3351	1948	1887	1518																		1.71e-07	9.39e-09
	0.69	4039	1344	605	458			0.51111	5509	3378	1909	1930	1486																		1.73e-07	8.51e-09
	0.6975	4127	1404	633	469			0.51667	5629	3367	1905	2012	1546																		1.75e-07	7.37e-09
[truncated: 905 more rows]

## Sheet: Fig. 8c
Profile 1	Profile 1	Profile 2	Profile 2	Profile 3	Profile 3	Profile 4	Profile 4	Profile 5	Profile 5	Profile 6	Profile 6	Profile 7	Profile 7	Profile 8	Profile 8		Baseline corrections
[truncated: 43 more rows]

[truncated: 6 more sheets: Fig. 8e, Supp. Fig. 6a, Supp. Fig. 6b, Supp. Fig. 6c, Supp. Fig. 6d, Supp. Fig. 7]
